# Supplementary material for: 2,3-[(3,6-Dioxaoctane-1,8-diyl)bis(sul­fanediylmethylene)]-6,7-bis(methylsulfanyl)-1,4,5,8-tetra­thia­fulvalene
Source: Acta Crystallogr Sect E Struct Rep Online. 2009 Oct 17;65(Pt 11):o2783. doi: 10.1107/S1600536809041804 (PMC2971456; doi:10.1107/S1600536809041804)
Supplement: Supplementary file 2 [file e-65-o2783-Isup2.hkl]

# 
# h,k,l, Fc-squared, Fo-squared, sigma(Fo-squared) and status flag 
# 
data_I
_shelx_title ' ybdx09-7 in P-1' 
_shelx_refln_list_code          4 
_shelx_F_calc_maximum      224.52 
_exptl_crystal_F_000       524.00 
_reflns_d_resolution_high  0.8409 
 
loop_ 
 _symmetry_equiv_pos_as_xyz 
 'x, y, z' 
 '-x, -y, -z' 
 
_cell_length_a     9.1748 
_cell_length_b    10.1767 
_cell_length_c    14.2733 
_cell_angle_alpha  98.487 
_cell_angle_beta  105.577 
_cell_angle_gamma 113.334 
 
_shelx_F_squared_multiplier     1.000 
 
loop_ 
 _refln_index_h 
 _refln_index_k 
 _refln_index_l 
 _refln_F_squared_calc 
 _refln_F_squared_meas 
 _refln_F_squared_sigma 
 _refln_observed_status 
   2   0   0     9355.24     9725.30     55.72 o 
   3   0   0       43.19       48.25      1.55 o 
   4   0   0     1198.46     1329.46      8.87 o 
   5   0   0      186.42      210.26      2.93 o 
   6   0   0      486.99      493.12      4.97 o 
   7   0   0       54.46       56.60      2.65 o 
   8   0   0      557.00      554.90      7.26 o 
   9   0   0        5.04        9.12      1.88 o 
  -9   1   0       16.49       22.09      1.84 o 
  -8   1   0        0.26        2.79      1.22 o 
  -7   1   0        4.95        2.39      1.11 o 
  -6   1   0       11.60       17.08      1.06 o 
  -5   1   0        2.97        2.57      0.88 o 
  -4   1   0      149.74      148.20      1.75 o 
  -3   1   0     1208.33     1215.13     12.90 o 
  -2   1   0     2802.96     2595.84     12.95 o 
   1   1   0     1386.35     1568.48     12.95 o 
   2   1   0     1333.72     1182.90      9.53 o 
   3   1   0       84.50       91.80      1.57 o 
   4   1   0        0.86        1.21      1.25 o 
   5   1   0     2604.38     2435.31     18.96 o 
   6   1   0        0.00       -0.02      1.46 o 
   7   1   0      293.86      294.00      6.66 o 
   8   1   0      122.10      112.46      3.81 o 
 -10   2   0       80.50       80.14      6.59 o 
  -9   2   0       80.04       83.73      2.37 o 
  -8   2   0       15.29       15.32      0.99 o 
  -7   2   0      192.44      186.55      2.30 o 
  -6   2   0       88.33      100.93      1.70 o 
  -5   2   0      962.49      986.20     14.33 o 
  -4   2   0        4.85       20.69      1.02 o 
  -3   2   0     1065.94      997.95     10.12 o 
  -2   2   0     3212.84     4135.23     45.63 o 
  -1   2   0       22.24       32.70      1.04 o 
   0   2   0      596.06      480.89      6.21 o 
   1   2   0       86.87       42.66      4.75 o 
   2   2   0        2.58        3.54      1.69 o 
   3   2   0      899.20      842.54      5.92 o 
   4   2   0      592.89      614.06      5.09 o 
   5   2   0     1060.93     1084.09      8.92 o 
   6   2   0        6.83        5.81      1.70 o 
   7   2   0      203.19      192.56      3.31 o 
   8   2   0       12.59       11.33      2.23 o 
 -10   3   0        0.16       -0.46      3.98 o 
  -9   3   0      159.60      149.32      2.44 o 
  -8   3   0      180.43      178.66      1.56 o 
  -7   3   0      123.41      116.01      2.01 o 
  -6   3   0     1038.59     1043.40     17.30 o 
  -5   3   0      363.74      331.72      7.20 o 
  -4   3   0     2266.76     2242.83     35.32 o 
  -3   3   0      767.05      695.61      8.28 o 
  -2   3   0     4539.49     5606.80     42.41 o 
  -1   3   0    11140.48    12587.26    104.45 o 
   0   3   0     5333.36     5174.21     40.04 o 
   1   3   0     4934.84     5246.29     41.34 o 
   2   3   0      836.45      926.85      7.96 o 
   3   3   0      354.26      316.64      4.05 o 
   4   3   0       80.71       86.21      5.22 o 
   5   3   0      394.15      372.61      6.05 o 
   6   3   0       85.68       91.89      2.84 o 
   7   3   0        0.26        1.13      1.97 o 
 -10   4   0       92.05       83.61      4.39 o 
  -9   4   0      362.72      371.44      6.61 o 
  -8   4   0       44.19       42.50      3.03 o 
  -7   4   0       24.46       23.66      5.90 o 
  -6   4   0      359.43      402.24      5.98 o 
  -5   4   0       34.49       32.16      1.77 o 
  -4   4   0      968.03      927.48      7.20 o 
  -3   4   0     1001.76      942.16      6.55 o 
  -2   4   0       63.45       84.56      2.76 o 
  -1   4   0      242.07      227.32      2.65 o 
   0   4   0       18.56        5.22      1.40 o 
   1   4   0       28.55       20.64      2.52 o 
   2   4   0      202.56      164.42      6.13 o 
   3   4   0      201.92      235.60      4.15 o 
   4   4   0      218.59      245.17      3.74 o 
   5   4   0       73.12       64.33      2.61 o 
   6   4   0      254.60      234.01      5.10 o 
   7   4   0       83.38       92.23      3.91 o 
 -10   5   0       26.24       45.76      4.01 o 
  -9   5   0      288.31      274.93      9.88 o 
  -8   5   0        0.73        1.88      2.82 o 
  -7   5   0      407.37      423.25      8.58 o 
  -6   5   0      528.55      472.90      7.82 o 
  -5   5   0     1980.42     2021.39     26.66 o 
  -4   5   0     2886.95     3221.94     29.97 o 
  -3   5   0      270.76      248.11      2.76 o 
  -2   5   0       97.38       96.34      2.24 o 
  -1   5   0      645.91      685.27      6.66 o 
   0   5   0       14.51       21.68      3.14 o 
   1   5   0       13.93        8.16      2.38 o 
   2   5   0        6.19        3.98      2.17 o 
   3   5   0      369.08      345.67     10.73 o 
   4   5   0       26.54       22.72      8.39 o 
   5   5   0        0.94        1.68      2.05 o 
   6   5   0       14.30       16.42      2.80 o 
 -10   6   0       90.67      113.70      6.59 o 
  -9   6   0       10.49        7.05      4.29 o 
  -8   6   0       48.93       55.32      7.66 o 
  -7   6   0        0.03        1.23      3.22 o 
  -6   6   0      142.40      147.63      1.40 o 
  -5   6   0      772.60      809.35      7.97 o 
  -4   6   0     3595.61     3703.15     70.87 o 
  -3   6   0      582.93      593.32      5.20 o 
  -2   6   0     2486.49     2420.13     20.91 o 
  -1   6   0      412.49      408.12      5.41 o 
   0   6   0      123.81      142.06      5.52 o 
   1   6   0      108.35      121.50      3.57 o 
   2   6   0      177.01      164.63      4.12 o 
   3   6   0       56.18       68.44      6.28 o 
   4   6   0       75.11       78.55      4.40 o 
   5   6   0      123.41      124.40      6.62 o 
 -10   7   0        5.88        6.44      4.44 o 
  -9   7   0        0.06       -1.84      3.68 o 
  -8   7   0      423.29      371.00      7.97 o 
  -7   7   0       10.70        9.76      0.64 o 
  -6   7   0      474.82      458.47      5.01 o 
  -5   7   0      141.82      137.68      1.72 o 
  -4   7   0       96.96       83.14      2.87 o 
  -3   7   0      153.98      171.65      2.75 o 
  -2   7   0      204.39      226.08      4.30 o 
  -1   7   0       26.70       30.78      2.79 o 
   0   7   0      164.43      138.47      4.93 o 
   1   7   0      500.45      505.71      7.02 o 
   2   7   0       37.61       36.72      4.31 o 
   3   7   0      158.50      148.11      8.96 o 
   4   7   0       24.38       20.78      3.46 o 
 -10   8   0        0.01       -1.07      3.98 o 
  -9   8   0       32.81       39.38      4.75 o 
  -8   8   0      159.08      169.94      9.65 o 
  -7   8   0      167.72      170.06      1.82 o 
  -6   8   0      183.35      175.94      2.05 o 
  -5   8   0      196.78      211.44      3.15 o 
  -4   8   0        2.53        4.99      1.55 o 
  -3   8   0     2216.82     2156.47     29.27 o 
  -2   8   0      304.34      296.78      4.58 o 
  -1   8   0        7.13        8.24      2.46 o 
   0   8   0      226.90      272.07     10.19 o 
   1   8   0      239.14      229.03      6.59 o 
   2   8   0       15.32       24.47      3.75 o 
   3   8   0        1.61        3.05      3.31 o 
  -9   9   0       88.81       98.99      5.67 o 
  -8   9   0       13.32       12.04      0.89 o 
  -7   9   0        1.39        0.59      1.80 o 
  -6   9   0      103.53      125.54      3.19 o 
  -5   9   0        1.40        0.85      1.76 o 
  -4   9   0       51.57       56.43      2.53 o 
  -3   9   0      738.24      764.64     14.56 o 
  -2   9   0      235.94      242.10     12.80 o 
  -1   9   0      480.76      481.29     19.69 o 
   0   9   0       32.49       39.18     21.84 o 
   1   9   0        6.96       15.47      6.44 o 
   2   9   0      124.29      147.97      8.43 o 
  -9  10   0        8.31        5.06      7.05 o 
  -8  10   0        0.05        0.95      0.81 o 
  -7  10   0        4.55        6.21      1.76 o 
  -6  10   0       39.07       39.47      2.48 o 
  -5  10   0        3.67        8.29      2.09 o 
  -4  10   0       37.55       34.74      6.51 o 
  -3  10   0       56.26       60.38      3.98 o 
  -2  10   0        2.61        5.21      4.29 o 
  -1  10   0       45.38       45.17      3.72 o 
   0  10   0        0.03        0.25      3.10 o 
   1  10   0        0.03        1.55      3.35 o 
  -8  11   0       12.21       13.79      7.51 o 
  -7  11   0       65.60       77.05      1.91 o 
  -6  11   0        3.98        6.00      1.80 o 
  -5  11   0        1.06        1.10      1.80 o 
  -4  11   0        0.91        3.42      2.24 o 
  -3  11   0       41.23       42.60      5.06 o 
  -2  11   0        0.02        0.92      3.52 o 
  -1  11   0        0.79       31.55     21.76 o 
   4 -12   1       42.67       31.87      4.90 o 
   5 -12   1        0.04        2.30      3.37 o 
   1 -11   1      275.86      258.85      6.59 o 
   2 -11   1       71.50       78.15      5.21 o 
   3 -11   1      117.64      156.92      6.90 o 
   4 -11   1        0.26        1.90      2.17 o 
   5 -11   1       17.92       21.92      2.28 o 
   6 -11   1       21.72       27.98      2.04 o 
   7 -11   1        3.11        7.30      2.91 o 
   8 -11   1        0.02        3.83      3.68 o 
  -1 -10   1        0.46        2.35      4.36 o 
   0 -10   1      381.90      342.49     10.27 o 
   1 -10   1      303.17      342.10      8.35 o 
   2 -10   1        6.19       12.72      4.29 o 
   3 -10   1      150.31      124.58      4.90 o 
   4 -10   1       22.67       20.60      2.31 o 
   5 -10   1       17.57        8.98      2.41 o 
   6 -10   1      467.32      442.46      8.79 o 
   7 -10   1        2.62        1.53      1.61 o 
   8 -10   1      228.57      228.59      9.27 o 
   9 -10   1       17.83       13.33      4.29 o 
  -2  -9   1       53.66       52.15      8.73 o 
  -1  -9   1      165.17      195.85      5.32 o 
   0  -9   1      403.80      445.61      8.81 o 
   1  -9   1        0.28        2.30      4.14 o 
   2  -9   1        3.92        8.44      2.31 o 
   3  -9   1        0.05        4.40      2.02 o 
   4  -9   1        2.98        0.86      1.81 o 
   5  -9   1      155.53      187.10      2.85 o 
   6  -9   1      529.87      575.09      4.95 o 
   7  -9   1        1.79        0.09      1.66 o 
   8  -9   1      135.59      109.63      4.28 o 
   9  -9   1        0.23       -1.38      3.68 o 
  -4  -8   1       25.89       21.80      5.23 o 
  -3  -8   1        0.01        2.99      3.64 o 
  -2  -8   1      112.47      102.05      5.36 o 
  -1  -8   1       49.19       71.90      3.68 o 
   0  -8   1       25.14       40.09     17.32 o 
   1  -8   1      116.89       86.98      3.16 o 
   2  -8   1      144.21      143.93      4.90 o 
   3  -8   1     1187.06     1210.28     19.84 o 
   4  -8   1       70.65       63.95      2.52 o 
   5  -8   1      134.96      121.69      2.92 o 
   6  -8   1      136.44      129.44      4.06 o 
   7  -8   1      124.03      127.34      3.90 o 
   8  -8   1       26.85       35.71      4.29 o 
   9  -8   1       26.96       30.65      7.66 o 
  10  -8   1        2.25       -0.61      4.14 o 
  -5  -7   1        9.51       11.03      2.85 o 
  -4  -7   1        8.55        6.22      3.92 o 
  -3  -7   1        4.66        1.61      2.83 o 
  -2  -7   1       97.10      112.75      3.86 o 
  -1  -7   1      212.31      196.60      5.17 o 
   0  -7   1     1359.65     1358.96     24.29 o 
   1  -7   1        9.85        3.44      1.98 o 
   2  -7   1      504.28      502.19      8.28 o 
   3  -7   1      172.30      158.12      2.76 o 
   4  -7   1       62.98       51.16      1.61 o 
   5  -7   1       36.03       37.42      1.34 o 
   6  -7   1        0.15        0.58      0.98 o 
   7  -7   1      397.39      405.00      3.94 o 
   8  -7   1      614.98      620.32     10.88 o 
   9  -7   1      115.83      132.40      9.81 o 
  10  -7   1       95.43       97.31     10.57 o 
  -5  -6   1        9.17        7.73      2.46 o 
  -4  -6   1       12.03        4.53      2.55 o 
  -3  -6   1      511.61      555.41     11.26 o 
  -2  -6   1        0.47        3.17      2.39 o 
  -1  -6   1      313.01      315.54      4.80 o 
   0  -6   1      214.19      218.28      3.77 o 
   1  -6   1      236.93      256.94      4.06 o 
   2  -6   1       21.48       21.47      1.61 o 
   3  -6   1        0.01        1.97      1.92 o 
   4  -6   1       15.40       21.63      2.17 o 
   5  -6   1       79.06       86.52      1.75 o 
   6  -6   1       31.86       20.42      0.78 o 
   7  -6   1      431.54      408.63      6.26 o 
   8  -6   1       21.70       22.07      3.98 o 
   9  -6   1      142.25      135.62      6.28 o 
  10  -6   1      108.59       89.34     10.88 o 
  -6  -5   1      108.95      117.12      3.57 o 
  -5  -5   1      131.98      133.35      3.25 o 
  -4  -5   1      583.75      565.79      6.53 o 
  -3  -5   1      850.82      811.19     30.04 o 
  -2  -5   1       21.43       37.50      3.26 o 
  -1  -5   1     2289.15     2275.59     21.34 o 
   0  -5   1     1298.02     1330.93     11.88 o 
   1  -5   1      315.42      374.11      4.42 o 
   2  -5   1      537.31      446.98      5.09 o 
   3  -5   1     2267.61     2319.73     17.58 o 
   4  -5   1       21.70       27.94      1.68 o 
   5  -5   1      450.12      445.96      3.27 o 
   6  -5   1      212.27      184.92      3.89 o 
   7  -5   1       11.45       15.14      0.72 o 
   8  -5   1       41.15       47.34      3.55 o 
   9  -5   1       18.71       24.55      5.95 o 
  10  -5   1        0.95        3.64      3.94 o 
  -7  -4   1      111.40      100.88      3.85 o 
  -6  -4   1        2.52        1.01      1.85 o 
  -5  -4   1      597.81      561.55      6.27 o 
  -4  -4   1     1161.21     1094.86     15.34 o 
  -3  -4   1      254.19      260.46      4.04 o 
  -2  -4   1      445.70      431.81      4.81 o 
  -1  -4   1      773.70      792.60      7.05 o 
   0  -4   1      371.24      371.25      4.25 o 
   1  -4   1       33.11       37.49      1.35 o 
   2  -4   1      338.24      413.39      3.41 o 
   3  -4   1       75.74       74.88      1.82 o 
   4  -4   1     3821.10     3945.78     32.22 o 
   5  -4   1      362.91      382.20      3.47 o 
   6  -4   1      408.49      358.97      4.34 o 
   7  -4   1       54.36       43.10      3.60 o 
   8  -4   1       36.04       29.96      1.28 o 
   9  -4   1      221.04      222.69      6.67 o 
  10  -4   1        4.17        2.06      3.82 o 
  -8  -3   1      137.57      154.91      5.17 o 
  -7  -3   1        6.21        8.03      2.00 o 
  -6  -3   1        2.44        1.12      1.93 o 
  -5  -3   1      894.20      912.70      7.62 o 
  -4  -3   1      254.04      232.87      3.17 o 
  -3  -3   1      970.40      969.60     12.11 o 
  -2  -3   1     1640.78     1580.93     12.57 o 
  -1  -3   1      269.59      243.74      2.92 o 
   0  -3   1     4503.53     4704.54     36.71 o 
   1  -3   1     4867.51     5220.91     40.19 o 
   2  -3   1      616.09      595.96      4.33 o 
   3  -3   1      833.50      804.34      4.31 o 
   4  -3   1      298.87      334.03      2.51 o 
   5  -3   1      195.55      159.36      2.43 o 
   6  -3   1        2.79        1.08      0.99 o 
   7  -3   1      443.89      447.49      3.18 o 
   8  -3   1       93.98       86.83      2.28 o 
   9  -3   1       11.80       15.03      2.50 o 
  10  -3   1        0.87       -2.30      4.44 o 
  -8  -2   1      143.20      140.44      3.54 o 
  -7  -2   1       17.52       21.88      2.09 o 
  -6  -2   1      700.79      687.04      9.23 o 
  -5  -2   1      582.17      578.03      5.57 o 
  -4  -2   1      593.16      558.03      6.54 o 
  -3  -2   1     3261.69     3359.60     21.29 o 
  -2  -2   1     1516.95     1633.75     15.55 o 
  -1  -2   1     1050.39     1028.71     25.44 o 
   0  -2   1     8146.15     9527.67     90.26 o 
   1  -2   1     3335.19     3867.18     33.18 o 
   2  -2   1        1.66        2.16      0.44 o 
   3  -2   1     3212.39     3447.79     25.77 o 
   4  -2   1      294.86      263.07      1.81 o 
   5  -2   1      888.32      823.37      5.10 o 
   6  -2   1       29.41       38.32      1.42 o 
   7  -2   1      906.12      908.01      5.94 o 
   8  -2   1      171.70      162.92      2.97 o 
   9  -2   1      131.91      129.03      2.12 o 
  -9  -1   1       57.60       53.21      2.23 o 
  -8  -1   1       94.87      113.27      4.74 o 
  -7  -1   1       25.68       29.60      3.73 o 
  -6  -1   1       53.63       55.08      2.04 o 
  -5  -1   1     1135.55     1080.34      8.60 o 
  -4  -1   1      149.00      148.23      1.89 o 
  -3  -1   1     3138.87     3114.03     19.16 o 
  -2  -1   1     8057.63     8741.34     88.79 o 
  -1  -1   1      893.62     1072.12      9.19 o 
   1  -1   1      576.32      695.16      3.93 o 
   2  -1   1     1719.69     1778.33     13.31 o 
   3  -1   1     5502.08     5566.07     30.77 o 
   4  -1   1      847.15      909.22      5.43 o 
   5  -1   1     6172.48     6167.47     35.92 o 
   6  -1   1     1190.98     1163.96      8.46 o 
   7  -1   1      311.75      306.61      3.55 o 
   8  -1   1        7.81       11.92      2.34 o 
   9  -1   1       66.84       61.59      2.30 o 
  -9   0   1        7.76        6.48      1.65 o 
  -8   0   1       43.01       49.11      2.72 o 
  -7   0   1      843.09      819.55     15.10 o 
  -6   0   1       91.79       87.50      2.28 o 
  -5   0   1        8.10       10.91      1.13 o 
  -4   0   1      173.17      152.15      1.83 o 
  -3   0   1     1283.07     1290.37      9.09 o 
  -2   0   1      614.39      601.95      3.27 o 
   1   0   1       59.87       61.37      1.19 o 
   2   0   1     1085.12      989.07      6.45 o 
   3   0   1     1681.54     1748.00     22.07 o 
   4   0   1      308.12      305.58      2.69 o 
   5   0   1     2524.41     2603.97     24.26 o 
   6   0   1       50.05       44.31      1.76 o 
   7   0   1       94.21       91.81      2.59 o 
   8   0   1       91.50       84.10      2.85 o 
   9   0   1        0.18        0.57      1.52 o 
  -9   1   1       43.66       44.48      2.36 o 
  -8   1   1      215.25      211.04      5.12 o 
  -7   1   1      107.99      107.64      1.75 o 
  -6   1   1      141.58      147.49      1.66 o 
  -5   1   1      457.82      378.45      3.16 o 
  -4   1   1       25.89       27.82      3.03 o 
  -3   1   1      639.40      616.05      3.42 o 
  -2   1   1     6363.83     6933.88     53.53 o 
   0   1   1       90.34       86.28      5.21 o 
   1   1   1     7797.66     8457.43     67.40 o 
   2   1   1     2916.66     3125.49     23.57 o 
   3   1   1      318.28      344.76      5.82 o 
   4   1   1       11.13        9.74      1.53 o 
   5   1   1      413.12      476.25      4.81 o 
   6   1   1       28.62       33.40      1.96 o 
   7   1   1        0.74        2.09      2.33 o 
   8   1   1      255.58      272.83      6.43 o 
 -10   2   1       42.55       42.45      9.65 o 
  -9   2   1      292.53      300.94      5.92 o 
  -8   2   1       70.80       77.31      1.71 o 
  -7   2   1        4.89        7.80      1.13 o 
  -6   2   1       16.07       18.05      0.88 o 
  -5   2   1      197.69      224.41      1.71 o 
  -4   2   1        0.56        3.33      0.43 o 
  -3   2   1      795.51      891.92      7.36 o 
  -2   2   1     1354.65     1444.41      9.86 o 
  -1   2   1      148.20      157.92      1.89 o 
   0   2   1     2015.56     1964.90     14.74 o 
   1   2   1      377.05      406.55      4.11 o 
   2   2   1     1424.30     1561.02     25.28 o 
   3   2   1      454.26      386.32      4.22 o 
   4   2   1      614.09      501.26      5.71 o 
   5   2   1      505.50      442.85      5.64 o 
   6   2   1        0.58        2.15      1.85 o 
   7   2   1      284.75      279.44      7.96 o 
   8   2   1        0.13       -0.03      1.70 o 
 -10   3   1       96.58       98.63      7.51 o 
  -9   3   1        3.60        3.87      0.66 o 
  -8   3   1       53.12       53.34      1.70 o 
  -7   3   1        0.08        0.96      0.45 o 
  -6   3   1      751.79      686.64     16.86 o 
  -5   3   1        8.02       15.14      1.99 o 
  -4   3   1     5661.64     6326.70     71.87 o 
  -3   3   1      912.00      744.70      5.59 o 
  -2   3   1       29.55       15.38      1.13 o 
  -1   3   1     2181.63     2197.59     16.31 o 
   0   3   1     2236.78     2514.99     19.81 o 
   1   3   1      102.84       74.91      3.22 o 
   2   3   1      115.78      123.97      2.64 o 
   3   3   1      589.12      660.92     11.19 o 
   4   3   1       69.39       85.71      2.62 o 
   5   3   1      143.75      150.77      4.19 o 
   6   3   1       11.32       14.96      2.15 o 
   7   3   1        5.94       10.14      2.69 o 
 -10   4   1       16.41       19.20      3.74 o 
  -9   4   1       63.39       61.24      3.85 o 
  -8   4   1        5.42        6.19      3.07 o 
  -7   4   1     2225.01     2167.20     57.31 o 
  -6   4   1      122.94      122.29      4.29 o 
  -5   4   1      651.26      652.96      8.73 o 
  -4   4   1      637.61      562.88      3.48 o 
  -3   4   1     1735.74     1645.78     11.59 o 
  -2   4   1        1.70        7.85      3.22 o 
  -1   4   1     2106.25     2278.35     17.39 o 
   0   4   1      792.78      772.15     10.27 o 
   1   4   1     6980.46     7440.49     62.19 o 
   2   4   1        1.60        0.83      2.41 o 
   3   4   1       50.05       40.33      3.45 o 
   4   4   1        1.54        1.62      1.93 o 
   5   4   1       73.29       80.26      2.75 o 
   6   4   1       89.46       99.73      4.11 o 
 -10   5   1       16.07       21.31      3.74 o 
  -9   5   1        7.96        8.12      4.14 o 
  -8   5   1      787.27      707.36     11.65 o 
  -7   5   1     1736.48     1737.29     22.53 o 
  -6   5   1        0.93        2.45      2.61 o 
  -5   5   1      924.32      921.60      7.33 o 
  -4   5   1     1097.56     1114.60      8.36 o 
  -3   5   1      377.33      422.87      3.91 o 
  -2   5   1      819.20      721.44      6.07 o 
  -1   5   1      345.09      328.26      5.13 o 
   0   5   1     1879.57     1851.42     15.49 o 
   1   5   1     2903.75     2911.11     24.65 o 
   2   5   1       57.33       59.81      3.23 o 
   3   5   1      836.80      762.48     10.06 o 
   4   5   1       19.94       26.47      3.37 o 
   5   5   1        0.12       -1.04      2.99 o 
   6   5   1       89.65       92.58      4.08 o 
 -10   6   1      149.35      138.84      6.90 o 
  -9   6   1      278.92      289.17      7.66 o 
  -8   6   1        0.02        1.99      3.52 o 
  -7   6   1      230.15      226.03      6.13 o 
  -6   6   1      188.01      191.54     11.49 o 
  -5   6   1      101.07       98.28      3.96 o 
  -4   6   1      306.87      274.80      2.75 o 
  -3   6   1     1333.03     1386.55     23.83 o 
  -2   6   1      834.36      901.68      7.89 o 
  -1   6   1      277.66      264.94      6.36 o 
   0   6   1      143.86      168.93      3.64 o 
   1   6   1      325.28      359.69      6.37 o 
   2   6   1      159.52      142.47      4.19 o 
   3   6   1       23.91       26.08      3.27 o 
   4   6   1       89.61       87.61      6.51 o 
   5   6   1      128.98      119.28      3.99 o 
 -10   7   1       42.99       57.93      5.52 o 
  -9   7   1       11.75        9.96      4.14 o 
  -8   7   1        9.31       10.88      6.74 o 
  -7   7   1      254.14      280.58      6.74 o 
  -6   7   1      538.37      527.72      8.08 o 
  -5   7   1      500.23      500.81      4.38 o 
  -4   7   1       15.48       12.04      2.32 o 
  -3   7   1        2.51        2.50      1.81 o 
  -2   7   1      256.56      224.37      4.29 o 
  -1   7   1        8.18        9.30      2.32 o 
   0   7   1       61.54       93.22      6.74 o 
   1   7   1      598.37      642.31     13.18 o 
   2   7   1      158.17      149.80      9.42 o 
   3   7   1      128.36      132.75      4.98 o 
   4   7   1        1.07        0.53      3.34 o 
 -10   8   1      136.22      144.20     11.03 o 
  -9   8   1       30.49       24.83      4.44 o 
  -8   8   1      136.02      136.23      5.67 o 
  -7   8   1      113.21      100.97      6.90 o 
  -6   8   1     1080.70     1065.85      7.75 o 
  -5   8   1      400.89      397.61      9.04 o 
  -4   8   1      188.40      201.05      7.05 o 
  -3   8   1      186.72      233.46      8.43 o 
  -2   8   1       35.87       41.43      3.29 o 
  -1   8   1      180.76      171.84      5.82 o 
   0   8   1      414.23      350.92      5.89 o 
   1   8   1       10.26       20.56      3.38 o 
   2   8   1      420.41      412.34      9.19 o 
   3   8   1      109.07      112.53      6.35 o 
  -9   9   1       60.08       81.98      9.35 o 
  -8   9   1       61.55       65.51      0.89 o 
  -7   9   1       32.78       22.14      5.76 o 
  -6   9   1        0.00        4.01      3.69 o 
  -5   9   1      162.47      164.13      3.19 o 
  -4   9   1      421.87      413.85      5.67 o 
  -3   9   1       48.41       36.00      2.61 o 
  -2   9   1       11.18       19.95      2.91 o 
  -1   9   1      279.54      281.83      5.90 o 
   0   9   1        4.92        2.37      2.87 o 
   1   9   1       35.22       33.46      5.29 o 
   2   9   1       53.93       55.27      6.67 o 
  -9  10   1       35.55       36.16      5.06 o 
  -8  10   1       10.98        7.68      2.19 o 
  -7  10   1        0.24        2.19      1.05 o 
  -6  10   1       29.60       24.03      1.77 o 
  -5  10   1        7.65        5.06      1.77 o 
  -4  10   1      100.25       86.74      3.44 o 
  -3  10   1      209.40      245.99      5.22 o 
  -2  10   1       20.21       18.05      3.05 o 
  -1  10   1        3.59        5.86      4.03 o 
   0  10   1        0.10       -1.07      3.61 o 
  -8  11   1        0.55        1.07      3.83 o 
  -7  11   1        8.18        2.83      2.38 o 
  -6  11   1       17.51       23.91      3.42 o 
  -5  11   1        4.28        5.17      2.02 o 
  -4  11   1        0.24        1.64      2.86 o 
  -3  11   1       20.58        9.72      2.83 o 
  -2  11   1       34.23       37.48      5.82 o 
   4 -12   2       13.76       12.27      2.83 o 
   5 -12   2        1.07       -0.65      2.02 o 
   1 -11   2       18.96       19.40      3.77 o 
   2 -11   2        8.91       57.47      5.82 o 
   3 -11   2      556.09      557.13     17.01 o 
   4 -11   2      205.42      187.54      4.15 o 
   5 -11   2       35.34       29.73      3.83 o 
   6 -11   2      229.18      269.13      3.51 o 
   7 -11   2       65.71       71.96      7.05 o 
  -1 -10   2       12.67       12.11      4.60 o 
   0 -10   2       33.99       48.88      6.44 o 
   1 -10   2        4.41        5.67      3.68 o 
   2 -10   2       29.40       37.39      4.75 o 
   3 -10   2      846.40      891.86     13.49 o 
   4 -10   2      138.87      158.61      3.51 o 
   5 -10   2      332.19      358.28      5.89 o 
   6 -10   2        4.60        2.45      1.80 o 
   7 -10   2       12.62       13.60      2.49 o 
   8 -10   2       13.67       16.50      1.33 o 
  -3  -9   2        0.01        2.55      3.35 o 
  -2  -9   2       13.59       14.71      4.60 o 
  -1  -9   2        4.30        2.86      2.98 o 
   0  -9   2       72.87       61.72      3.60 o 
   2  -9   2        5.30        1.67      1.98 o 
   3  -9   2       15.26       19.88      2.20 o 
   4  -9   2       74.96       53.61      2.66 o 
   5  -9   2       24.00       18.34      1.54 o 
   6  -9   2       87.70       78.15      3.14 o 
   7  -9   2       25.92       29.17      1.37 o 
   8  -9   2      313.58      274.77      3.04 o 
  -4  -8   2        9.15       11.34      3.37 o 
  -3  -8   2        7.21        3.98      4.90 o 
  -2  -8   2       14.53        5.98      4.75 o 
  -1  -8   2       31.22       30.04      4.75 o 
   0  -8   2      210.71      235.84      6.13 o 
   1  -8   2        0.12        0.92      3.22 o 
   2  -8   2      151.84      117.81      3.12 o 
   3  -8   2      368.65      339.93      4.38 o 
   4  -8   2      589.51      669.33     12.26 o 
   5  -8   2      575.88      599.52      5.44 o 
   6  -8   2       30.68       43.61      2.61 o 
   7  -8   2       13.27       14.32      1.46 o 
   8  -8   2       61.47       77.38      1.21 o 
   9  -8   2        0.46        1.99      3.68 o 
  -5  -7   2       12.72       22.74      3.35 o 
  -4  -7   2       60.28       53.32      2.98 o 
  -3  -7   2       21.60       20.99      3.31 o 
  -2  -7   2       13.06        6.95      2.61 o 
  -1  -7   2       33.29       45.17     20.07 o 
   0  -7   2       67.02       55.14      2.98 o 
   1  -7   2      105.76      121.02      3.01 o 
   2  -7   2      508.00      463.42     11.34 o 
   3  -7   2        4.35        3.83      1.64 o 
   4  -7   2      207.99      190.23      2.83 o 
   5  -7   2      889.26      861.56      8.98 o 
   6  -7   2      397.90      391.82      5.13 o 
   7  -7   2       14.35        7.85      1.17 o 
   8  -7   2        0.75        0.36      0.39 o 
   9  -7   2      179.25      173.47      6.59 o 
  -6  -6   2      208.68      202.77      5.79 o 
  -5  -6   2       33.53       37.89      3.68 o 
  -4  -6   2      290.59      282.76      5.20 o 
  -3  -6   2        4.31       64.12     46.13 o 
  -2  -6   2       11.73       19.14      2.61 o 
  -1  -6   2      734.14      799.39     10.42 o 
   0  -6   2       43.78       40.04      2.97 o 
   1  -6   2     1449.10     1500.79     13.26 o 
   2  -6   2     2326.63     2410.54     20.69 o 
   3  -6   2      429.50      464.59      4.37 o 
   4  -6   2      126.92      108.02      2.83 o 
   5  -6   2       84.38       90.19      2.31 o 
   6  -6   2       73.44       94.73      2.61 o 
   7  -6   2      164.28      179.02      2.10 o 
   8  -6   2       17.82       13.12      0.43 o 
   9  -6   2       36.99       47.73      3.52 o 
  10  -6   2      108.73      108.29      4.83 o 
  -6  -5   2       10.46        6.02      2.21 o 
  -5  -5   2        3.78        3.67      2.04 o 
  -4  -5   2      239.21      246.10      4.95 o 
  -3  -5   2        0.11       -0.53      2.69 o 
  -2  -5   2      295.72      283.71      5.04 o 
  -1  -5   2     2128.67     2096.65     17.50 o 
   0  -5   2     2223.59     2128.07     17.01 o 
   1  -5   2     5037.22     5302.20     42.21 o 
   2  -5   2     2101.90     2240.40     17.58 o 
   3  -5   2       85.71       86.76      2.21 o 
   4  -5   2     1388.38     1398.68     10.70 o 
   5  -5   2       74.77       79.06      2.81 o 
   6  -5   2      542.85      507.72      3.47 o 
   7  -5   2      821.23      782.54      5.68 o 
   8  -5   2       34.92       38.39      1.48 o 
   9  -5   2       41.71       41.98      2.05 o 
  10  -5   2        3.39        4.04      3.14 o 
  -7  -4   2        4.81        2.30      2.23 o 
  -6  -4   2      173.76      186.73      3.40 o 
  -5  -4   2       48.15       64.54      2.88 o 
  -4  -4   2      502.41      505.18      5.62 o 
  -3  -4   2      515.47      527.71      6.49 o 
  -2  -4   2        6.74       13.77      2.32 o 
  -1  -4   2       37.30       19.46      1.61 o 
   0  -4   2      682.88      599.02      5.71 o 
   1  -4   2      236.82      198.22      2.44 o 
   2  -4   2     1629.14     1825.92     19.31 o 
   3  -4   2      117.83      137.79      1.84 o 
   4  -4   2     1449.39     1270.89      6.77 o 
   5  -4   2      458.85      449.09      2.79 o 
   6  -4   2      196.68      186.91      2.68 o 
   7  -4   2      317.96      329.32      3.76 o 
   8  -4   2        0.03        1.03      1.35 o 
   9  -4   2      275.00      257.83      3.96 o 
  -8  -3   2        4.56        1.97      2.28 o 
  -7  -3   2       35.21       35.24      2.27 o 
  -6  -3   2       24.56       30.28      4.14 o 
  -5  -3   2     1223.62     1138.98      9.45 o 
  -4  -3   2      587.58      510.74      4.54 o 
  -3  -3   2      551.94      546.50      4.30 o 
  -2  -3   2        0.15        1.33      2.38 o 
  -1  -3   2        1.61        0.14      1.30 o 
   0  -3   2     2545.62     2984.06     22.27 o 
   1  -3   2     8824.79     9702.23    149.49 o 
   2  -3   2      865.77      828.60      7.05 o 
   3  -3   2     2141.60     2169.46     20.20 o 
   4  -3   2     1075.07     1226.05      9.02 o 
   5  -3   2       36.22       36.26      1.07 o 
   6  -3   2     1441.38     1444.69      8.78 o 
   7  -3   2       28.87       22.53      1.79 o 
   8  -3   2       16.60       25.39      1.71 o 
   9  -3   2       63.46       64.95      2.05 o 
  -8  -2   2       74.56       97.48      3.15 o 
  -7  -2   2        6.61        6.26      1.80 o 
  -6  -2   2      342.90      358.83      4.30 o 
  -5  -2   2      170.06      187.49      2.95 o 
  -4  -2   2     2320.16     2489.11     16.22 o 
  -3  -2   2      303.81      303.36      4.94 o 
  -2  -2   2      661.35      593.97      4.22 o 
  -1  -2   2       20.22       25.38      1.69 o 
   0  -2   2    50408.61    50160.97    501.25 o 
   1  -2   2    10962.35    12645.78    103.48 o 
   2  -2   2     6374.13     6503.06     41.14 o 
   3  -2   2     2289.45     2372.54     14.16 o 
   4  -2   2      232.80      181.65      1.87 o 
   5  -2   2        0.69        1.50      1.09 o 
   6  -2   2       54.85       62.53      4.11 o 
   7  -2   2      148.66      144.20      3.97 o 
   8  -2   2      761.15      702.67      5.93 o 
   9  -2   2       24.84       28.16      2.40 o 
  -9  -1   2        3.25        1.21      1.57 o 
  -8  -1   2       96.30      108.43      3.51 o 
  -7  -1   2        5.51        7.03      1.42 o 
  -6  -1   2       39.24       32.43      2.98 o 
  -5  -1   2      346.14      301.98      3.57 o 
  -4  -1   2      394.06      437.03      3.52 o 
  -3  -1   2      782.77      801.17      5.26 o 
  -2  -1   2     1401.96     1413.70      7.20 o 
  -1  -1   2       59.98       37.79      0.59 o 
   0  -1   2      524.82      468.46      3.83 o 
   1  -1   2     2066.97     2267.67     11.35 o 
   2  -1   2      733.69      689.54      4.93 o 
   3  -1   2      675.50      691.52      3.99 o 
   4  -1   2      929.77      939.82      6.78 o 
   5  -1   2     1059.77      968.65      8.13 o 
   6  -1   2       24.36       29.68      1.85 o 
   7  -1   2      397.56      370.88      3.80 o 
   8  -1   2      145.03      143.82      3.61 o 
   9  -1   2       74.42       71.96      2.27 o 
  -9   0   2       79.19       78.72      2.99 o 
  -8   0   2      182.31      172.31      2.51 o 
  -7   0   2       97.85       88.90      2.39 o 
  -6   0   2       12.93       19.63      1.19 o 
  -5   0   2      351.36      394.19      5.35 o 
  -4   0   2      272.31      313.51      3.12 o 
  -3   0   2       18.93        9.10      0.84 o 
  -2   0   2     1103.93     1304.47      8.83 o 
   0   0   2      124.13      136.57      1.68 o 
   1   0   2      350.84      397.20      3.68 o 
   2   0   2       24.01       30.71      1.43 o 
   3   0   2        2.11        7.42      1.24 o 
   4   0   2       54.13       77.37      1.69 o 
   5   0   2      305.34      273.33      3.97 o 
   6   0   2      743.60      718.36      6.26 o 
   7   0   2      138.61      139.02      3.13 o 
   8   0   2       44.95       47.37      2.23 o 
 -10   1   2      116.76      118.12     17.85 o 
  -9   1   2      100.01       92.86      2.10 o 
  -8   1   2       89.92       96.06      2.23 o 
  -7   1   2      258.90      255.86      3.55 o 
  -6   1   2      438.40      454.71      3.30 o 
  -5   1   2        0.25        1.03      0.65 o 
  -4   1   2     2069.37     2116.18     28.47 o 
  -3   1   2      769.22      615.32      7.74 o 
  -2   1   2     1450.04     1820.25     13.20 o 
  -1   1   2     2166.90     2305.17     16.04 o 
   0   1   2     1460.24     1394.18     10.29 o 
   1   1   2     2079.34     2200.12     17.38 o 
   2   1   2      271.32      276.67      4.52 o 
   3   1   2     1446.34     1441.73     15.88 o 
   4   1   2       32.91       34.29      1.72 o 
   5   1   2      241.48      237.80      3.19 o 
   6   1   2      639.58      643.20      5.88 o 
   7   1   2        0.13       -1.30      1.89 o 
   8   1   2        0.70       -0.14      1.78 o 
 -10   2   2       11.64       13.79      5.06 o 
  -9   2   2      289.07      294.89      4.61 o 
  -8   2   2        0.01        0.49      0.88 o 
  -7   2   2     1125.08     1119.71      9.49 o 
  -6   2   2       86.85       90.12      1.48 o 
  -5   2   2      611.93      615.43      4.87 o 
  -4   2   2     1112.62     1036.89     15.86 o 
  -3   2   2      851.29      828.30      5.78 o 
  -2   2   2     1816.55     2176.87     15.48 o 
  -1   2   2     1973.70     2030.67     36.85 o 
   0   2   2     1346.04     1288.95     20.38 o 
   1   2   2     2318.08     2397.31     19.28 o 
   2   2   2      217.62      296.46      3.63 o 
   3   2   2        0.00        3.82      2.61 o 
   4   2   2     1570.49     1602.72     11.67 o 
   5   2   2       37.37       40.67      2.58 o 
   6   2   2       24.04       17.58      2.43 o 
   7   2   2       41.63       44.98      3.04 o 
 -10   3   2       66.68       72.86      5.46 o 
  -9   3   2      438.85      435.22     15.40 o 
  -8   3   2        8.48        5.07      2.97 o 
  -7   3   2     3530.93     3543.11     44.36 o 
  -6   3   2       62.84       73.47      4.29 o 
  -5   3   2        1.77        5.98      2.30 o 
  -4   3   2     1255.95     1348.52     15.32 o 
  -3   3   2      172.22      192.73      4.21 o 
  -2   3   2     2274.09     2231.05     16.66 o 
  -1   3   2     3382.59     3420.93     26.62 o 
   0   3   2      510.12      478.54      5.21 o 
   1   3   2      365.43      357.14      5.82 o 
   2   3   2       47.98       42.89      2.85 o 
   3   3   2      440.93      421.76      5.52 o 
   4   3   2      276.07      274.32      4.42 o 
   5   3   2        0.64       -0.14      1.85 o 
   6   3   2      229.43      218.38      4.09 o 
   7   3   2       38.83       47.05      3.20 o 
 -10   4   2      388.07      410.82      8.64 o 
  -9   4   2        0.72        3.64      3.37 o 
  -8   4   2        0.92        2.05      2.33 o 
  -7   4   2       43.57       42.14      5.06 o 
  -6   4   2      944.01      951.93     12.41 o 
  -5   4   2       96.96      126.42      3.68 o 
  -4   4   2     3367.26     3385.10     65.67 o 
  -3   4   2       21.84       33.39      1.84 o 
  -2   4   2    10788.33    11543.14     97.12 o 
  -1   4   2      296.97      312.84      3.52 o 
   0   4   2     1669.69     1711.66     36.09 o 
   1   4   2        0.96        1.80      2.00 o 
   2   4   2      237.50      219.25      4.88 o 
   3   4   2       61.74       62.56      4.83 o 
   4   4   2      354.46      329.94      6.36 o 
   5   4   2      116.62      111.25      3.63 o 
   6   4   2      512.45      512.09      9.87 o 
 -10   5   2        0.13       -1.99      7.51 o 
  -9   5   2        1.21        2.15      3.68 o 
  -8   5   2       96.36       77.23      4.75 o 
  -7   5   2       10.91       15.94      6.74 o 
  -6   5   2      260.61      242.12      5.52 o 
  -5   5   2     1293.31     1225.97      7.36 o 
  -4   5   2        5.85        2.17      0.88 o 
  -3   5   2        0.03        0.65      1.16 o 
  -2   5   2       46.03       50.41      2.15 o 
  -1   5   2       22.24       10.27      1.72 o 
   0   5   2      303.83      333.14      9.19 o 
   1   5   2      983.20      964.68     13.49 o 
   2   5   2       98.35      108.23      4.68 o 
   3   5   2     1009.21      954.17     11.82 o 
   4   5   2        2.45        4.51      2.68 o 
   5   5   2        4.78        4.83      2.52 o 
 -10   6   2       17.10       14.10      8.58 o 
  -9   6   2       24.32       32.49      4.44 o 
  -8   6   2      230.06      219.90      6.44 o 
  -7   6   2      441.35      405.78      7.97 o 
  -6   6   2      449.70      423.52     13.49 o 
  -5   6   2       47.88       60.01      1.77 o 
  -4   6   2      291.17      314.69      4.04 o 
  -3   6   2      762.78      710.01      6.36 o 
  -2   6   2      378.31      358.34      5.04 o 
  -1   6   2      101.60      130.74      3.68 o 
   0   6   2      301.83      283.74      4.69 o 
   1   6   2      303.30      256.39      5.74 o 
   2   6   2        0.08       -0.17      2.61 o 
   3   6   2      150.61      164.21      5.82 o 
   4   6   2       29.39       26.10      3.49 o 
   5   6   2        2.98        3.60      3.29 o 
 -10   7   2       53.26       56.85      9.65 o 
  -9   7   2        0.58        0.15      3.37 o 
  -8   7   2       24.45       30.80      4.29 o 
  -7   7   2       52.25       53.17      4.14 o 
  -6   7   2      130.34      135.00      3.86 o 
  -5   7   2       43.69       39.21      3.45 o 
  -4   7   2        6.91        9.65      1.46 o 
  -3   7   2       45.38       57.73      2.31 o 
  -2   7   2      788.02      788.70     12.57 o 
  -1   7   2     1403.91     1349.91     13.03 o 
   0   7   2     1034.20      949.88     10.28 o 
   1   7   2        7.59        4.82      2.79 o 
   2   7   2        9.00       12.92      3.27 o 
   3   7   2       37.80       39.97      3.93 o 
   4   7   2       16.35       15.43      4.42 o 
 -10   8   2        0.73       -3.83      4.44 o 
  -9   8   2       46.97       66.20      9.04 o 
  -8   8   2        1.87        2.76      3.83 o 
  -7   8   2        0.68        0.67      0.57 o 
  -6   8   2       59.30       61.61      1.88 o 
  -5   8   2        6.98       13.10      1.44 o 
  -4   8   2       30.06       26.24      1.98 o 
  -3   8   2        0.02       -0.15      1.77 o 
  -2   8   2       71.48       84.64      3.16 o 
  -1   8   2       41.16       37.29     11.72 o 
   0   8   2      112.55      109.62      6.87 o 
   1   8   2       38.62       56.61      5.02 o 
   2   8   2        2.73        2.07      3.86 o 
   3   8   2       94.16      103.02      5.19 o 
  -9   9   2       50.49       49.04      5.21 o 
  -8   9   2       62.22       72.92      5.59 o 
  -7   9   2      211.98      211.81      3.62 o 
  -6   9   2      634.30      640.55      7.35 o 
  -5   9   2        2.30       -0.24      1.29 o 
  -4   9   2      124.37      111.28      4.60 o 
  -3   9   2       71.86       61.86      2.90 o 
  -2   9   2       11.24       16.20      4.82 o 
  -1   9   2       11.64       14.58      3.74 o 
   0   9   2       44.91       52.58      6.36 o 
   1   9   2        9.80        1.58      3.27 o 
  -9  10   2       74.95       55.01      5.67 o 
  -8  10   2       58.57       70.99      1.99 o 
  -7  10   2       74.69       53.88      1.87 o 
  -6  10   2      287.51      269.40      7.97 o 
  -5  10   2       26.13       41.25      3.06 o 
  -4  10   2       87.01       92.23      5.59 o 
  -3  10   2       16.49        6.88      3.20 o 
  -2  10   2       31.49       49.83      3.45 o 
  -1  10   2        4.41       10.78      3.27 o 
   0  10   2        0.43        1.24      3.09 o 
  -7  11   2       32.05       42.43      2.91 o 
  -6  11   2        0.16        0.77      2.15 o 
  -5  11   2        0.01        3.47      2.64 o 
  -4  11   2        0.64        2.04      3.00 o 
  -3  11   2        3.68        5.73      2.72 o 
  -2  11   2       61.04       47.43      4.99 o 
   3 -12   3       66.10       56.58      3.82 o 
   4 -12   3       80.70       93.10      3.71 o 
   5 -12   3        5.62        5.80      1.93 o 
   0 -11   3       91.66      119.68      7.82 o 
   1 -11   3        3.15       -1.99      3.83 o 
   2 -11   3       42.90       48.88      5.52 o 
   3 -11   3        0.56       -0.15      3.06 o 
   4 -11   3        8.93        7.31      2.31 o 
   5 -11   3       23.58       22.35      3.04 o 
   6 -11   3       96.98      112.06      4.14 o 
   7 -11   3       44.22       32.87      2.67 o 
  -1 -10   3        7.01        8.89      4.44 o 
   0 -10   3       10.40        7.97      4.90 o 
   2 -10   3       15.64       22.17      2.79 o 
   3 -10   3       58.19       68.04      4.14 o 
   4 -10   3        0.44        1.23      1.83 o 
   5 -10   3       62.97       60.53      1.93 o 
   6 -10   3       14.82        6.69      2.09 o 
   7 -10   3       45.70       51.22      2.18 o 
   8 -10   3        0.51        1.61      1.01 o 
  -1  -9   3       13.12       15.78      5.06 o 
   0  -9   3      142.09      164.28      4.36 o 
   2  -9   3        8.29        4.45      3.22 o 
   3  -9   3      116.03      122.44      3.98 o 
   4  -9   3        5.83        7.57      1.38 o 
   5  -9   3       43.21       45.07      2.44 o 
   6  -9   3        1.17        1.94      1.98 o 
   7  -9   3        5.20        6.20      1.06 o 
   8  -9   3      195.57      217.66      2.57 o 
   9  -9   3       89.96       82.29      5.21 o 
  -4  -8   3       13.10       14.48      2.75 o 
  -3  -8   3      137.04      145.73      7.82 o 
  -2  -8   3       72.59       70.18      5.98 o 
  -1  -8   3       84.29      104.51      5.67 o 
   0  -8   3       40.82       46.74      4.14 o 
   1  -8   3       60.92       50.42      4.29 o 
   2  -8   3      247.38      290.00     13.41 o 
   3  -8   3      324.32      325.22     10.04 o 
   4  -8   3       43.68       44.97      2.33 o 
   5  -8   3        4.49        3.94      2.61 o 
   6  -8   3       32.88       23.66      1.69 o 
   7  -8   3        9.87       15.56      1.23 o 
   8  -8   3        3.43        5.74      1.25 o 
   9  -8   3        0.06        0.31      3.37 o 
  -5  -7   3       12.78       14.37      2.64 o 
  -4  -7   3      193.72      219.09      4.30 o 
  -3  -7   3      256.85      223.78      6.67 o 
  -2  -7   3        0.89        0.56      2.24 o 
  -1  -7   3     1689.97     1545.54     24.52 o 
   0  -7   3        1.46        2.81      2.74 o 
   1  -7   3     1049.48     1071.64     11.95 o 
   2  -7   3      146.12      150.69      3.68 o 
   3  -7   3      269.64      267.92      8.73 o 
   4  -7   3      799.47      821.00      7.95 o 
   5  -7   3        7.82        7.38      2.76 o 
   6  -7   3       42.47       29.19      1.16 o 
   7  -7   3      186.90      177.34      1.92 o 
   8  -7   3        2.89        0.52      0.68 o 
   9  -7   3       13.21       15.78      4.44 o 
  -6  -6   3        3.62        1.60      3.21 o 
  -5  -6   3      132.96      142.63     15.49 o 
  -4  -6   3      776.06      765.88      8.83 o 
  -3  -6   3      150.28      154.47      5.21 o 
  -2  -6   3      369.02      384.67      6.15 o 
  -1  -6   3      537.09      572.49      7.31 o 
   0  -6   3      731.04      718.51     16.47 o 
   1  -6   3       23.61       19.21      1.89 o 
   2  -6   3       94.67       96.62      2.58 o 
   3  -6   3      176.99      201.13      2.66 o 
   4  -6   3     3772.64     3669.26     59.84 o 
   5  -6   3       21.64       24.10      2.21 o 
   6  -6   3     1243.94     1252.54     12.57 o 
   7  -6   3       52.78       57.79      2.24 o 
   8  -6   3       24.44       26.09      0.99 o 
   9  -6   3      118.02      112.56      8.43 o 
  -7  -5   3        2.06        5.60      2.27 o 
  -6  -5   3        4.63        6.74      2.10 o 
  -5  -5   3      362.33      364.15      7.45 o 
  -4  -5   3      646.33      622.21     16.78 o 
  -3  -5   3      244.92      228.14      6.51 o 
  -2  -5   3      108.62      106.13      2.92 o 
  -1  -5   3      285.95      306.83      9.35 o 
   0  -5   3      264.39      302.25      3.63 o 
   1  -5   3     2003.86     2032.54     17.39 o 
   2  -5   3      190.97      160.33      2.60 o 
   3  -5   3       93.78       94.07      2.45 o 
   4  -5   3      132.92      148.69      1.86 o 
   5  -5   3       12.70       12.61      0.85 o 
   6  -5   3      165.50      150.19      3.07 o 
   7  -5   3       32.18       41.81      1.59 o 
   8  -5   3        3.01        3.08      0.80 o 
   9  -5   3      206.02      187.31      5.91 o 
  -7  -4   3      191.86      184.87      4.25 o 
  -6  -4   3      185.43      165.98      3.15 o 
  -5  -4   3       20.75       26.12      5.11 o 
  -4  -4   3      144.98      126.53      5.68 o 
  -3  -4   3      652.15      649.97      5.18 o 
  -2  -4   3      121.98      125.03      6.97 o 
  -1  -4   3       24.23       26.66      3.45 o 
   0  -4   3     3023.15     3101.58     24.51 o 
   1  -4   3     4315.72     4617.76     35.65 o 
   2  -4   3      256.48      190.73      2.05 o 
   3  -4   3      519.79      614.69      4.87 o 
   4  -4   3      110.19       86.28      1.44 o 
   5  -4   3      941.37      879.33      6.18 o 
   6  -4   3        0.24       -0.98      1.81 o 
   7  -4   3      267.23      261.88      3.91 o 
   8  -4   3      115.64      115.60      2.39 o 
   9  -4   3      439.69      411.63      6.03 o 
  -8  -3   3        0.09       -0.46      2.35 o 
  -7  -3   3      150.95      156.05      4.02 o 
  -6  -3   3       60.18       65.91      4.12 o 
  -5  -3   3       27.84       30.22      3.15 o 
  -4  -3   3      433.61      477.49      4.49 o 
  -3  -3   3       91.09       89.10      1.72 o 
  -2  -3   3     5134.49     4972.22     41.18 o 
  -1  -3   3      385.58      475.88      6.67 o 
   0  -3   3     2383.01     2392.78     50.95 o 
   1  -3   3     1358.39     1309.08     16.57 o 
   2  -3   3        0.12       11.78      3.91 o 
   3  -3   3       11.09        5.48      1.18 o 
   4  -3   3     1762.05     1793.62     14.35 o 
   5  -3   3     2415.69     2445.09     13.86 o 
   6  -3   3     2460.27     2367.32     24.95 o 
   7  -3   3      394.13      408.49      5.62 o 
   8  -3   3       64.02       62.35      1.73 o 
   9  -3   3       66.10       63.67      3.49 o 
  -8  -2   3       24.55       35.35      2.69 o 
  -7  -2   3      195.16      201.60      4.86 o 
  -6  -2   3       72.82       59.30      2.34 o 
  -5  -2   3      251.20      233.00      3.09 o 
  -4  -2   3       42.05       36.10      1.37 o 
  -3  -2   3       15.39       25.28      1.50 o 
  -2  -2   3      332.74      286.27      2.53 o 
  -1  -2   3     4617.36     4791.75     73.70 o 
   0  -2   3     3236.81     3956.81     59.76 o 
   1  -2   3     2622.48     3008.49     21.08 o 
   2  -2   3      674.84      588.95      6.44 o 
   3  -2   3      745.26      745.36      4.37 o 
   4  -2   3      216.42      209.69      3.22 o 
   5  -2   3      927.00      886.61     12.87 o 
   6  -2   3      188.79      210.32      3.17 o 
   7  -2   3       16.86       17.21      1.55 o 
   8  -2   3       22.95       28.61      2.16 o 
   9  -2   3       13.95       15.72      3.16 o 
  -9  -1   3       30.85       44.86      2.86 o 
  -8  -1   3      200.76      211.33      3.72 o 
  -7  -1   3      118.73      128.97      3.56 o 
  -6  -1   3        7.36        3.78      1.21 o 
  -5  -1   3      435.05      440.29      5.92 o 
  -4  -1   3       14.35       23.80      1.27 o 
  -3  -1   3     4934.84     5663.42     31.03 o 
  -2  -1   3     4590.46     4694.14     32.27 o 
  -1  -1   3     1562.33     1691.47     25.36 o 
   0  -1   3     6000.18     6402.25     69.42 o 
   1  -1   3     7241.02     7989.84     52.02 o 
   2  -1   3       86.93       75.34      1.82 o 
   3  -1   3        0.97        8.74      4.52 o 
   4  -1   3       22.63       20.98      2.06 o 
   5  -1   3       20.52       23.19      1.52 o 
   6  -1   3       90.08       82.64      2.33 o 
   7  -1   3       64.44       64.83      3.25 o 
   8  -1   3       42.98       48.85      2.95 o 
  -9   0   3      299.03      287.44      5.44 o 
  -8   0   3       12.99       10.81      1.57 o 
  -7   0   3      357.16      366.78      3.38 o 
  -6   0   3      398.76      413.28      3.52 o 
  -5   0   3        2.85        5.80      1.14 o 
  -4   0   3       14.50       23.93      1.03 o 
  -3   0   3     1310.81     1309.11     15.66 o 
  -2   0   3     3047.74     3521.05     23.11 o 
  -1   0   3       44.90       38.62      2.76 o 
   0   0   3     2319.90     2517.83     19.04 o 
   1   0   3      212.46      196.55      3.11 o 
   2   0   3     3008.22     3258.53     24.76 o 
   3   0   3       43.83       35.23      1.41 o 
   4   0   3      111.38      105.50      2.02 o 
   5   0   3       33.02       22.71      2.03 o 
   6   0   3       95.84       91.18      5.09 o 
   7   0   3      115.20      116.19      2.61 o 
   8   0   3       22.69       23.88      2.44 o 
 -10   1   3      194.07      188.17     15.78 o 
  -9   1   3       76.20       77.46      2.18 o 
  -8   1   3       77.68       82.46      2.90 o 
  -7   1   3      196.72      189.89      2.53 o 
  -6   1   3      119.65      131.54      1.67 o 
  -5   1   3      703.21      631.41      4.00 o 
  -4   1   3     7895.18     9119.42     73.99 o 
  -3   1   3     1064.54     1240.57     22.88 o 
  -2   1   3      168.74      144.45      2.30 o 
  -1   1   3     2888.39     3232.97     24.35 o 
   0   1   3      142.81      171.42      2.65 o 
   1   1   3      142.99      196.49      3.37 o 
   2   1   3      582.72      624.62      7.43 o 
   3   1   3       32.74       44.49      2.52 o 
   4   1   3       47.19       35.79      1.97 o 
   5   1   3       29.72       26.70      2.07 o 
   6   1   3        3.20        2.20      1.67 o 
   7   1   3      123.06      132.49      4.02 o 
   8   1   3        1.23        3.49      2.02 o 
 -10   2   3      114.83      118.23      5.87 o 
  -9   2   3       77.22       75.35      1.44 o 
  -8   2   3      135.55      138.72      1.51 o 
  -7   2   3     2102.95     2119.20     29.02 o 
  -6   2   3      795.70      818.51      7.81 o 
  -5   2   3     1604.92     1593.73     16.01 o 
  -4   2   3     5704.52     6149.88     38.27 o 
  -3   2   3     5311.72     5684.89     42.48 o 
  -2   2   3     4299.76     4530.95     33.75 o 
  -1   2   3       39.95       51.73      1.79 o 
   0   2   3       10.50       27.56      1.79 o 
   1   2   3     7030.78     7124.74     59.00 o 
   2   2   3       21.33       48.72     12.80 o 
   3   2   3      294.97      323.32      4.50 o 
   4   2   3      373.53      378.57      4.61 o 
   5   2   3      498.53      507.15      5.74 o 
   6   2   3      166.10      177.55      4.68 o 
   7   2   3       16.14       23.86      2.50 o 
 -10   3   3        2.73        4.52      3.30 o 
  -9   3   3        3.07        2.99      2.71 o 
  -8   3   3      275.25      261.64      5.41 o 
  -7   3   3     1233.42     1240.58     13.62 o 
  -6   3   3       77.58       59.92      3.52 o 
  -5   3   3     2848.24     2933.03     33.25 o 
  -4   3   3     5104.58     6081.28     77.31 o 
  -3   3   3      107.92      152.15      2.22 o 
  -2   3   3       70.66       75.96      1.99 o 
  -1   3   3        0.00       -0.31      1.19 o 
   0   3   3      626.81      757.11     17.85 o 
   1   3   3     3404.75     3354.94     28.24 o 
   2   3   3      520.45      540.09      6.80 o 
   3   3   3     4373.75     4076.50     35.54 o 
   4   3   3      698.76      697.21      9.37 o 
   5   3   3      128.31      141.47      3.22 o 
   6   3   3      122.39      127.16      4.31 o 
 -10   4   3      187.22      190.35     12.49 o 
  -9   4   3      269.68      260.20      7.36 o 
  -7   4   3        2.18        0.77      2.91 o 
  -6   4   3      279.71      276.91      5.52 o 
  -5   4   3      339.06      317.07      2.57 o 
  -4   4   3       92.36       75.60      1.25 o 
  -3   4   3      248.94      240.57      2.75 o 
  -2   4   3      315.79      377.71      4.27 o 
  -1   4   3       24.93       18.32      2.13 o 
   0   4   3      205.49      237.27      3.63 o 
   1   4   3     1496.34     1479.65     13.11 o 
   2   4   3      120.33      121.00      3.91 o 
   3   4   3      588.02      628.68      7.91 o 
   4   4   3       13.38       10.92      2.75 o 
   5   4   3        2.77        4.81      2.80 o 
   6   4   3      169.22      181.89      5.45 o 
 -10   5   3       22.82       32.03      5.06 o 
  -9   5   3       32.39       35.55      4.60 o 
  -8   5   3        0.05        3.06      3.22 o 
  -7   5   3     1202.25     1132.30     15.63 o 
  -6   5   3       39.16       38.16      3.37 o 
  -5   5   3     1548.40     1602.76     10.05 o 
  -4   5   3       70.02       73.87      6.28 o 
  -3   5   3      129.54      149.80      2.61 o 
  -2   5   3     1231.43     1148.86     10.23 o 
  -1   5   3       38.38       53.36      4.52 o 
   0   5   3      573.24      493.84      6.74 o 
   1   5   3      415.89      379.04      5.51 o 
   2   5   3       56.45       53.20      3.45 o 
   3   5   3      286.51      320.96      6.58 o 
   4   5   3        3.15        3.01      2.79 o 
   5   5   3        7.65       11.71      2.78 o 
 -10   6   3       37.07       39.23      5.21 o 
  -9   6   3       53.78       53.63      4.90 o 
  -8   6   3        2.03        1.69      3.37 o 
  -7   6   3       14.58       17.78      6.59 o 
  -6   6   3       69.87       58.93      2.51 o 
  -5   6   3      171.51      177.76      2.28 o 
  -4   6   3       83.48      103.35      2.35 o 
  -3   6   3     1570.16     1660.49     14.33 o 
  -2   6   3      357.01      378.67      4.66 o 
  -1   6   3      172.01      134.42      3.46 o 
   0   6   3      126.96       84.17      3.45 o 
   1   6   3      307.69      294.24      5.30 o 
   2   6   3      411.33      354.07     12.95 o 
   3   6   3      387.52      369.18      7.47 o 
   4   6   3       18.93       15.58      4.48 o 
 -10   7   3       22.12       27.89      5.36 o 
  -9   7   3        9.09        8.12      4.14 o 
  -8   7   3      528.92      523.16     10.11 o 
  -7   7   3      167.90      136.98      3.75 o 
  -6   7   3     1338.32     1326.07      9.43 o 
  -5   7   3       67.02       54.69      1.89 o 
  -4   7   3      255.55      243.34      5.67 o 
  -3   7   3      490.78      439.75      6.11 o 
  -2   7   3       11.68        8.55      2.31 o 
  -1   7   3        5.34       11.48      2.79 o 
   0   7   3       61.94       44.21      3.96 o 
   1   7   3      112.39      116.28      8.12 o 
   2   7   3       45.32       49.73      5.07 o 
   3   7   3        2.05        3.73      3.31 o 
 -10   8   3       28.45       26.82      5.52 o 
  -9   8   3      492.52      526.84     11.19 o 
  -8   8   3      133.24      137.00      9.81 o 
  -7   8   3       24.68       24.25      1.45 o 
  -6   8   3      563.07      526.77      5.34 o 
  -5   8   3      170.64      167.78      9.27 o 
  -4   8   3       77.79       74.36      5.59 o 
  -3   8   3      516.20      510.32      6.06 o 
  -2   8   3        6.04       13.27      2.53 o 
  -1   8   3      920.14      895.58      9.90 o 
   0   8   3        2.51       -0.89      3.18 o 
   1   8   3        5.59        6.36      3.27 o 
   2   8   3       12.81       25.29      3.97 o 
  -9   9   3       48.31       48.88      5.52 o 
  -8   9   3       24.37       18.27      3.91 o 
  -7   9   3        1.90        5.05      1.57 o 
  -6   9   3        8.61        4.71      1.35 o 
  -5   9   3        0.03       -0.03      1.64 o 
  -4   9   3       45.90       47.05      4.01 o 
  -3   9   3        6.00        9.72      2.63 o 
  -2   9   3      303.69      270.12      5.70 o 
  -1   9   3      316.93      291.70      9.21 o 
   0   9   3       24.88       23.18      4.70 o 
   1   9   3      134.17      117.10      5.19 o 
  -9  10   3        3.55        6.90      4.90 o 
  -8  10   3       40.43       39.54      3.68 o 
  -7  10   3      252.20      304.37      5.52 o 
  -6  10   3      336.18      404.33      4.81 o 
  -5  10   3       80.50       83.66      4.06 o 
  -4  10   3       38.79       35.05      2.68 o 
  -3  10   3       32.52       23.94      3.44 o 
  -2  10   3        0.00       -0.46      2.79 o 
  -1  10   3        0.05        2.33      3.23 o 
  -7  11   3      279.04      232.55      8.28 o 
  -6  11   3       20.90        9.50      2.55 o 
  -5  11   3        1.70        2.58      2.78 o 
  -4  11   3       31.77       44.85      7.13 o 
  -3  11   3        0.08        2.17      2.83 o 
   4 -12   4       12.79       18.02      2.79 o 
   0 -11   4        1.93        0.15      4.60 o 
   2 -11   4       14.59       21.59      3.16 o 
   3 -11   4      186.11      196.91      5.98 o 
   4 -11   4        0.05        1.41      1.57 o 
   5 -11   4       20.67       20.09      2.08 o 
   6 -11   4        0.84        5.22      1.94 o 
   7 -11   4       11.71        7.00      2.24 o 
  -1 -10   4       48.36       42.60      6.13 o 
   0 -10   4        9.21        7.35      3.05 o 
   2 -10   4        4.51        1.36      2.31 o 
   3 -10   4        2.89        4.44      2.91 o 
   4 -10   4        2.41       19.92      5.81 o 
   5 -10   4       27.50       32.77      2.11 o 
   6 -10   4        0.04        0.93      2.72 o 
   7 -10   4        0.75       -0.66      1.37 o 
   8 -10   4        0.38        0.02      1.11 o 
  -2  -9   4       17.20        4.14      5.06 o 
  -1  -9   4        0.18        0.61      4.14 o 
   0  -9   4        3.98        9.04      3.83 o 
   2  -9   4      215.36      175.62      3.84 o 
   3  -9   4      179.94      177.45      7.20 o 
   4  -9   4        5.00       16.47      1.43 o 
   5  -9   4        8.30        5.33      1.97 o 
   6  -9   4      116.30      151.21      3.26 o 
   7  -9   4       31.18       32.46      2.28 o 
   8  -9   4       23.41       31.46      1.96 o 
  -4  -8   4      529.03      529.62      9.90 o 
  -3  -8   4      354.97      377.44      7.24 o 
  -2  -8   4       59.88       47.02      3.51 o 
  -1  -8   4        5.82        3.83      3.98 o 
   0  -8   4       37.57       43.37      4.14 o 
   1  -8   4      652.88      736.48     14.71 o 
   2  -8   4     1283.19     1364.67     28.58 o 
   3  -8   4      186.97      201.19      9.50 o 
   4  -8   4      601.41      510.44      6.03 o 
   5  -8   4      323.13      295.19      7.82 o 
   6  -8   4       57.00       68.60      1.87 o 
   7  -8   4       91.46       91.11      2.02 o 
   8  -8   4        0.15       -0.71      1.76 o 
   9  -8   4       70.36       63.44      5.21 o 
  -5  -7   4       55.30       44.37      2.90 o 
  -4  -7   4      289.07      306.57      5.50 o 
  -3  -7   4      118.18      135.42      4.10 o 
  -2  -7   4        1.49        4.75      2.42 o 
  -1  -7   4       37.92       49.77      8.66 o 
   0  -7   4      232.43      218.82      4.52 o 
   1  -7   4      823.62      789.79     21.45 o 
   2  -7   4      295.72      276.89      4.36 o 
   3  -7   4       37.06       46.45      1.66 o 
   4  -7   4      432.62      511.67      5.09 o 
   5  -7   4       57.35       60.40      2.61 o 
   6  -7   4       22.31       22.28      1.59 o 
   7  -7   4      164.56      166.39      2.31 o 
   8  -7   4       23.97       18.19      1.33 o 
   9  -7   4      218.86      210.55      7.51 o 
  -6  -6   4       27.07       37.31      2.69 o 
  -5  -6   4       89.69       89.02      3.46 o 
  -4  -6   4      110.36      129.36      4.52 o 
  -3  -6   4       17.53        8.14      5.52 o 
  -2  -6   4        0.51        4.10      2.16 o 
  -1  -6   4        0.72       -0.08      1.97 o 
   0  -6   4      187.83      172.88      3.25 o 
   1  -6   4      966.09      940.31     23.68 o 
   2  -6   4       10.16        8.66      1.46 o 
   3  -6   4     1011.24      950.40      8.40 o 
   4  -6   4      227.93      245.10      4.36 o 
   5  -6   4        0.19        0.01      0.82 o 
   6  -6   4      242.59      214.31      3.38 o 
   7  -6   4      273.65      269.48      4.45 o 
   8  -6   4       42.50       45.13      1.18 o 
   9  -6   4      227.28      202.09      8.42 o 
  -7  -5   4        3.92        0.42      2.27 o 
  -6  -5   4       16.21       15.46      2.24 o 
  -5  -5   4      150.34      124.11      4.98 o 
  -4  -5   4      494.00      459.53      5.85 o 
  -3  -5   4       39.61       44.96      1.88 o 
  -2  -5   4      610.50      571.62     11.11 o 
  -1  -5   4       48.91       43.42      2.11 o 
   0  -5   4        1.44        7.50      1.57 o 
   1  -5   4     2055.50     2105.36     26.20 o 
   2  -5   4       68.47       55.32      1.72 o 
   3  -5   4      564.87      491.56     11.03 o 
   4  -5   4      100.76      105.91      1.73 o 
   5  -5   4        3.05        2.12      0.97 o 
   6  -5   4     1649.15     1638.63     10.04 o 
   7  -5   4      228.24      206.45      3.00 o 
   8  -5   4       18.62       27.09      2.23 o 
   9  -5   4       38.30       36.67      3.40 o 
  -7  -4   4        6.06        2.42      2.20 o 
  -6  -4   4       59.20       60.49      2.33 o 
  -5  -4   4       47.87       40.21      3.77 o 
  -4  -4   4      562.77      554.73      9.39 o 
  -3  -4   4       68.68       70.06      1.82 o 
  -2  -4   4     1833.55     1801.88     27.28 o 
  -1  -4   4       19.73       22.21      2.81 o 
   0  -4   4        0.16        2.65      1.24 o 
   1  -4   4      905.06      951.56     10.45 o 
   2  -4   4      436.25      380.18      3.23 o 
   3  -4   4     1833.79     1856.36     10.27 o 
   4  -4   4       19.17       10.93      1.21 o 
   5  -4   4      403.88      368.32      3.73 o 
   6  -4   4      185.95      185.71      3.75 o 
   7  -4   4      103.07      107.29      2.77 o 
   8  -4   4      117.90      116.69      2.92 o 
   9  -4   4       34.29       41.84      2.33 o 
  -8  -3   4      369.34      427.44     10.63 o 
  -7  -3   4       25.94       31.42      2.14 o 
  -6  -3   4      146.76      166.47      3.80 o 
  -5  -3   4        1.95        0.24      1.25 o 
  -4  -3   4      531.69      540.00      5.71 o 
  -3  -3   4      239.88      277.92      4.20 o 
  -2  -3   4       11.35       14.12      1.10 o 
  -1  -3   4        6.27        4.10      1.36 o 
   0  -3   4     1217.19     1145.81     26.59 o 
   1  -3   4      540.69      508.79      5.36 o 
   2  -3   4      279.80      260.12      2.68 o 
   3  -3   4     2272.10     2244.71     14.27 o 
   4  -3   4     1491.06     1411.69      9.57 o 
   5  -3   4        0.00       -0.58      1.57 o 
   6  -3   4       34.71       34.66      3.04 o 
   7  -3   4       76.37       74.60      3.97 o 
   8  -3   4        1.47        0.37      1.21 o 
   9  -3   4       47.03       45.80      1.96 o 
  -9  -2   4       90.27       86.32      2.96 o 
  -8  -2   4      432.46      376.83      4.51 o 
  -7  -2   4        1.95        4.18      2.12 o 
  -6  -2   4      310.11      267.80      4.24 o 
  -5  -2   4      204.89      202.01      2.44 o 
  -4  -2   4        0.06        4.57      1.69 o 
  -3  -2   4      694.29      748.97     10.78 o 
  -2  -2   4      148.15      117.53      1.47 o 
  -1  -2   4     1924.37     2086.94     32.78 o 
   0  -2   4     1574.53     1500.99     15.63 o 
   1  -2   4      294.09      320.11      2.69 o 
   2  -2   4     2444.74     2471.40     22.88 o 
   3  -2   4      150.06      171.17      4.66 o 
   4  -2   4      240.39      258.89      4.78 o 
   5  -2   4      239.17      230.14      4.47 o 
   6  -2   4      934.25      908.38      7.69 o 
   7  -2   4       71.50       70.41      3.78 o 
   8  -2   4       61.29       62.83      3.14 o 
  -9  -1   4       26.44       30.78      2.64 o 
  -8  -1   4        0.13        2.36      1.32 o 
  -7  -1   4      373.86      355.37      3.85 o 
  -6  -1   4       12.49       15.97      1.72 o 
  -5  -1   4       13.64       14.21      1.08 o 
  -4  -1   4     2521.96     2599.40     28.99 o 
  -3  -1   4     2913.66     2841.55     19.56 o 
  -2  -1   4      563.93      521.34      6.46 o 
  -1  -1   4     1322.89     1393.88     13.03 o 
   0  -1   4      615.75      662.77      9.50 o 
   1  -1   4      478.60      585.77      4.98 o 
   2  -1   4     1336.48     1383.40      9.36 o 
   3  -1   4     1205.62     1151.05      7.87 o 
   4  -1   4      141.03      145.45      3.44 o 
   5  -1   4       17.41       13.60      2.03 o 
   6  -1   4      197.72      187.47      2.92 o 
   7  -1   4       89.38       89.13      2.72 o 
   8  -1   4        0.07       -0.09      1.68 o 
  -9   0   4       10.26       15.52      1.75 o 
  -8   0   4      177.58      195.53      2.68 o 
  -7   0   4      881.69      897.54      6.66 o 
  -6   0   4     2821.87     2868.23     16.86 o 
  -5   0   4      371.85      385.73      4.25 o 
  -4   0   4       11.44       18.58      1.07 o 
  -3   0   4      196.75      224.14      1.99 o 
  -2   0   4      589.98      578.78      4.75 o 
  -1   0   4     2376.72     2449.69     38.77 o 
   0   0   4     2263.45     2244.31     16.79 o 
   1   0   4     2053.68     2172.97     22.30 o 
   2   0   4     3673.02     4052.57     31.58 o 
   3   0   4      120.02      100.71      1.98 o 
   4   0   4      362.37      331.52      4.71 o 
   5   0   4      199.53      218.03      5.27 o 
   6   0   4       28.26       29.98      2.30 o 
   7   0   4       35.16       35.15      2.74 o 
   8   0   4      125.67      128.78      3.60 o 
 -10   1   4       11.44        6.20      1.93 o 
  -9   1   4      146.84      127.46      1.92 o 
  -8   1   4       16.78       16.87      2.19 o 
  -7   1   4     2220.02     2149.18     23.49 o 
  -6   1   4     1621.66     1576.77     13.96 o 
  -5   1   4      663.20      653.13      4.60 o 
  -4   1   4     1055.89     1067.85      6.80 o 
  -3   1   4      789.84      798.19      8.73 o 
  -2   1   4     2122.91     2113.83     15.70 o 
  -1   1   4     8395.25     8976.67     84.74 o 
   0   1   4     1396.42     1498.61     15.86 o 
   1   1   4     5839.38     6268.49    102.36 o 
   2   1   4     1907.12     1855.76     15.71 o 
   3   1   4        1.83       -0.39      1.68 o 
   4   1   4      143.40      142.21      3.59 o 
   5   1   4       19.62       29.19      2.36 o 
   6   1   4      398.07      381.49      5.86 o 
   7   1   4      166.78      181.16      4.64 o 
 -10   2   4      131.30      155.65     10.96 o 
  -9   2   4        0.00        0.57      1.10 o 
  -8   2   4       29.32       25.94      0.88 o 
  -7   2   4       19.36       24.61      2.94 o 
  -6   2   4     1668.46     1684.84     21.21 o 
  -5   2   4       30.01       48.79      0.87 o 
  -4   2   4      194.27      225.84      2.39 o 
  -3   2   4     1315.84     1397.44      9.75 o 
  -2   2   4    13296.46    14455.28    122.44 o 
  -1   2   4      653.86      687.18      5.80 o 
   0   2   4     9380.21    10242.15     85.33 o 
   1   2   4     3828.48     4027.01     63.75 o 
   2   2   4      206.22      201.51      5.36 o 
   3   2   4      282.85      320.05      6.10 o 
   4   2   4      185.84      155.31      3.56 o 
   5   2   4        0.59        4.64      2.26 o 
   6   2   4      623.29      629.86      6.95 o 
   7   2   4      118.27      107.27      3.95 o 
 -10   3   4       72.06       77.08      5.03 o 
  -9   3   4        1.15        0.35      2.82 o 
  -8   3   4        6.75        6.36      2.28 o 
  -7   3   4        0.44        1.38      2.91 o 
  -6   3   4      220.16      231.85      5.06 o 
  -5   3   4      555.93      443.62      4.52 o 
  -4   3   4      690.90      654.94     10.57 o 
  -3   3   4      271.64      315.62      3.63 o 
  -2   3   4       47.39       36.64      3.52 o 
  -1   3   4     1545.27     1349.85     11.37 o 
   0   3   4      959.64      937.31     13.26 o 
   1   3   4      142.92      128.36      5.21 o 
   2   3   4      721.92      682.55      7.37 o 
   3   3   4     1199.90     1216.47     21.53 o 
   4   3   4      111.41      121.27      6.07 o 
   5   3   4        3.95        2.45      2.41 o 
   6   3   4       79.32       79.55      3.85 o 
 -10   4   4       15.06       17.32      4.60 o 
  -9   4   4        1.65        1.38      3.52 o 
  -8   4   4       13.90       26.20      3.83 o 
  -7   4   4       95.06       83.98      4.29 o 
  -6   4   4       12.41       13.03      5.06 o 
  -5   4   4       16.74       28.52      3.33 o 
  -4   4   4      763.93      848.40      6.98 o 
  -3   4   4        2.60        1.08      1.03 o 
  -2   4   4      432.74      370.71      3.90 o 
  -1   4   4      180.46      215.05      3.85 o 
   0   4   4      759.04      701.32      7.04 o 
   1   4   4        2.81        2.20      2.80 o 
   2   4   4        8.10        8.86      3.40 o 
   3   4   4      118.30       89.87      3.68 o 
   4   4   4      344.51      312.35      9.73 o 
   5   4   4       62.75       57.59      3.25 o 
 -10   5   4        0.03       -0.77      3.83 o 
  -9   5   4      205.56      231.85      6.90 o 
  -8   5   4       17.48       23.14      3.68 o 
  -7   5   4      162.53      144.51      5.06 o 
  -6   5   4      897.27      894.88      7.09 o 
  -5   5   4        6.94       12.80      1.04 o 
  -4   5   4      127.47      121.76      1.84 o 
  -3   5   4      367.89      341.56     11.72 o 
  -2   5   4      460.61      480.41      5.09 o 
  -1   5   4      915.59      804.41      7.91 o 
   0   5   4     1360.37     1360.85     12.62 o 
   1   5   4       26.53       27.33      3.03 o 
   2   5   4        0.93        1.05      2.59 o 
   3   5   4       75.62       84.39      4.69 o 
   4   5   4        1.32        3.60      3.03 o 
   5   5   4        1.95        1.96      3.05 o 
 -10   6   4      156.65      162.28      7.05 o 
  -9   6   4      357.58      352.91      8.89 o 
  -8   6   4       38.99       62.52      8.12 o 
  -7   6   4       49.44       34.33      3.98 o 
  -6   6   4      630.54      608.07      4.69 o 
  -5   6   4       57.98       68.87      2.42 o 
  -4   6   4      110.93      118.47      2.76 o 
  -3   6   4     1016.38     1011.36     12.49 o 
  -2   6   4      438.43      427.48      5.30 o 
  -1   6   4     1012.54      932.11     10.95 o 
   0   6   4        5.75       11.17      3.66 o 
   1   6   4        0.61       -0.26      2.42 o 
   2   6   4       95.06       89.57      4.10 o 
   3   6   4      154.99      170.51      8.31 o 
   4   6   4        1.51        2.82      3.40 o 
 -10   7   4      129.08      119.53     11.19 o 
  -9   7   4       97.67      105.28      6.13 o 
  -8   7   4       23.19       29.58      4.75 o 
  -7   7   4       50.59       45.98      1.00 o 
  -6   7   4     1313.19     1322.32     11.26 o 
  -5   7   4      121.73      131.32      2.61 o 
  -4   7   4     1210.79     1154.78     11.19 o 
  -3   7   4     1131.94     1048.87     16.55 o 
  -2   7   4      154.38      157.52      3.79 o 
  -1   7   4      129.56      130.87      4.16 o 
   0   7   4        9.57       13.91      3.55 o 
   1   7   4       11.02        4.42      3.88 o 
   2   7   4       43.60       58.64      7.97 o 
   3   7   4        1.89        0.31      3.70 o 
 -10   8   4      175.14      183.58      7.82 o 
  -9   8   4      136.31      121.52      6.44 o 
  -8   8   4      208.23      242.43      7.20 o 
  -7   8   4      107.25      107.85      2.09 o 
  -6   8   4      762.29      744.95     25.13 o 
  -5   8   4        8.66        7.42      1.78 o 
  -4   8   4     1151.60     1086.06     10.02 o 
  -3   8   4        9.59       15.43      3.99 o 
  -2   8   4        5.67       12.40      2.64 o 
  -1   8   4        2.21        6.20      2.90 o 
   0   8   4       10.10       11.65      3.50 o 
   1   8   4        3.63        3.70      4.25 o 
   2   8   4      116.53      120.21      5.32 o 
  -9   9   4      110.57      158.14      7.20 o 
  -8   9   4       72.11       56.85      2.31 o 
  -7   9   4      176.13      208.15      3.85 o 
  -6   9   4       16.42       22.65      1.84 o 
  -5   9   4       17.14       18.28      2.41 o 
  -4   9   4       29.18       39.56      2.42 o 
  -3   9   4       22.13        9.39      2.77 o 
  -2   9   4      156.47      139.51      4.25 o 
  -1   9   4      650.01      699.15     16.93 o 
   0   9   4        0.23        0.98      3.23 o 
  -8  10   4       42.31       53.56      2.88 o 
  -7  10   4        1.92        3.14      1.41 o 
  -6  10   4        9.90        6.94      1.72 o 
  -5  10   4      321.97      338.50      6.36 o 
  -4  10   4      101.00       83.33      4.14 o 
  -3  10   4      146.80      168.13      5.22 o 
  -2  10   4      339.25      352.65      7.72 o 
  -1  10   4       85.83       71.09      4.47 o 
  -7  11   4       60.75       71.26      4.44 o 
  -6  11   4        1.17       -1.07      2.30 o 
  -5  11   4       36.20       36.02      4.14 o 
  -4  11   4      134.02      151.03      4.32 o 
   0 -11   5       25.01       31.11      5.21 o 
   2 -11   5       11.20        4.32      2.75 o 
   3 -11   5      186.95      171.78      5.98 o 
   4 -11   5        8.10        2.20      1.50 o 
   5 -11   5        0.44       -0.03      2.04 o 
   6 -11   5        4.63        3.37      1.84 o 
  -1 -10   5       13.05       21.45      5.67 o 
   0 -10   5       54.65       55.17      4.90 o 
   1 -10   5       65.10      100.22      5.98 o 
   2 -10   5      125.97      166.51      5.59 o 
   3 -10   5      141.95      175.31      5.21 o 
   4 -10   5       61.17       73.90      2.92 o 
   5 -10   5       11.35        6.34      1.83 o 
   6 -10   5        2.26        0.87      1.72 o 
   7 -10   5       16.57       14.89      3.21 o 
  -3  -9   5        8.78        5.58      2.40 o 
  -2  -9   5       17.46       29.58      5.21 o 
  -1  -9   5      316.93      292.23      8.58 o 
   0  -9   5      318.20      400.72      8.73 o 
   1  -9   5      459.15      435.97      9.04 o 
   2  -9   5      268.54      233.56     15.17 o 
   3  -9   5        1.68        0.26      1.24 o 
   4  -9   5       44.11       34.41      1.91 o 
   5  -9   5        0.79       -0.17      1.35 o 
   6  -9   5       60.64       44.03      1.79 o 
   7  -9   5      195.69      189.41      2.62 o 
   8  -9   5       59.27       45.08      2.34 o 
  -4  -8   5      162.03      147.18      4.70 o 
  -3  -8   5      101.13      112.57      3.96 o 
  -2  -8   5      214.14      264.47      9.04 o 
  -1  -8   5      237.16      267.25      9.73 o 
   0  -8   5      160.99      142.05      5.06 o 
   1  -8   5      204.70      241.35      6.13 o 
   2  -8   5      298.91      385.49      8.43 o 
   3  -8   5      159.73      128.72      4.26 o 
   4  -8   5      299.10      316.94      3.95 o 
   5  -8   5       48.97       53.14      2.00 o 
   6  -8   5      717.93      777.10      7.26 o 
   7  -8   5      251.25      241.97      3.16 o 
   8  -8   5       49.03       58.77      1.52 o 
  -5  -7   5        4.83        3.06      3.22 o 
  -4  -7   5       44.48       49.80      3.83 o 
  -3  -7   5        5.02        5.53      1.76 o 
  -2  -7   5      104.90       91.39      5.75 o 
  -1  -7   5        0.48        1.41      2.62 o 
   0  -7   5       45.51       32.65      2.76 o 
   1  -7   5       95.17      103.74      4.52 o 
   2  -7   5       25.18       48.51      2.25 o 
   3  -7   5       10.45        5.02      1.77 o 
   4  -7   5        7.00        7.80      1.64 o 
   5  -7   5       20.26       15.71      1.23 o 
   6  -7   5      360.67      322.53      3.78 o 
   7  -7   5      315.68      276.51      6.56 o 
   8  -7   5        2.13        5.60      1.66 o 
   9  -7   5       72.24       58.23      5.21 o 
  -6  -6   5        6.47        6.41      2.64 o 
  -5  -6   5        1.33        2.93      3.20 o 
  -4  -6   5       50.53       55.93      5.52 o 
  -3  -6   5       61.94       60.13      2.35 o 
  -2  -6   5       37.94       26.94      2.53 o 
  -1  -6   5       49.96       49.76      2.91 o 
   0  -6   5      369.64      328.57      4.33 o 
   1  -6   5     2353.39     2353.83     45.44 o 
   2  -6   5        6.03        7.32      3.69 o 
   3  -6   5      196.69      189.37      3.68 o 
   4  -6   5       95.28       87.14      1.81 o 
   5  -6   5      111.59      109.15      2.02 o 
   6  -6   5       16.57       24.89      1.61 o 
   7  -6   5        3.72        3.81      1.60 o 
   8  -6   5       15.47       20.92      1.53 o 
   9  -6   5      100.59      105.49      6.41 o 
  -7  -5   5        1.95        3.91      2.54 o 
  -6  -5   5      179.97      177.39      3.42 o 
  -5  -5   5        8.36        5.88      2.13 o 
  -4  -5   5       15.30       23.61      3.72 o 
  -3  -5   5       85.53       92.62      2.21 o 
  -2  -5   5      440.22      428.52     13.64 o 
  -1  -5   5      174.18      191.22      3.20 o 
   0  -5   5      613.10      695.30      7.03 o 
   1  -5   5      752.38      783.90      5.37 o 
   2  -5   5      488.44      456.18      4.89 o 
   3  -5   5      379.85      377.04      4.12 o 
   4  -5   5       15.89       15.45      0.93 o 
   5  -5   5       84.16       93.38      1.55 o 
   6  -5   5      976.09      964.28      7.44 o 
   7  -5   5       84.65       83.96      2.59 o 
   8  -5   5      101.86       99.12      9.58 o 
   9  -5   5       11.31        9.02      2.86 o 
  -7  -4   5        6.46        6.87      1.98 o 
  -6  -4   5       19.34       19.13      2.25 o 
  -5  -4   5      459.09      491.44      6.29 o 
  -4  -4   5       39.76       41.62      1.73 o 
  -3  -4   5     1096.32     1102.44     20.62 o 
  -2  -4   5     1358.27     1341.59     17.85 o 
  -1  -4   5      492.55      479.48      5.59 o 
   0  -4   5      701.93      796.58     14.40 o 
   1  -4   5      572.72      606.10      4.83 o 
   2  -4   5      548.77      434.83      7.20 o 
   3  -4   5      449.71      465.25      3.75 o 
   4  -4   5      332.61      352.89      3.41 o 
   5  -4   5       46.38       34.78      1.66 o 
   6  -4   5       47.47       51.87      2.10 o 
   7  -4   5       22.14       21.11      2.07 o 
   8  -4   5      173.56      187.11      4.77 o 
   9  -4   5       17.24       17.43      3.25 o 
  -8  -3   5       59.43       69.79      6.05 o 
  -7  -3   5      150.08      176.17      4.35 o 
  -6  -3   5      178.31      165.43      2.73 o 
  -5  -3   5      325.07      302.61      3.57 o 
  -4  -3   5        0.64       -0.02      1.14 o 
  -3  -3   5     7940.57     8616.00     96.61 o 
  -2  -3   5      279.26      371.88      3.03 o 
  -1  -3   5     1484.57     1410.06     12.63 o 
   0  -3   5      288.82      239.52      3.83 o 
   1  -3   5       51.58       36.30      0.56 o 
   2  -3   5      183.11      195.65      1.81 o 
   3  -3   5      114.05      143.59      2.05 o 
   4  -3   5       16.66       12.44      1.26 o 
   5  -3   5      157.21      149.84      2.94 o 
   6  -3   5        0.80        0.97      1.42 o 
   7  -3   5       14.79        8.82      1.85 o 
   8  -3   5        1.57        0.28      1.59 o 
  -9  -2   5       35.29       30.47      3.22 o 
  -8  -2   5       58.20       53.22      2.12 o 
  -7  -2   5      110.38      108.06      5.88 o 
  -6  -2   5     1187.01     1193.57      9.53 o 
  -5  -2   5        7.33       11.12      1.28 o 
  -4  -2   5      541.85      547.38      4.64 o 
  -3  -2   5       40.05       35.89      1.81 o 
  -2  -2   5      693.81      618.12      4.74 o 
  -1  -2   5        0.03        2.15      1.38 o 
   0  -2   5      103.77      110.79      1.38 o 
   1  -2   5        0.04        0.10      0.69 o 
   2  -2   5     7716.34     8275.62    196.67 o 
   3  -2   5      210.70      230.57      2.97 o 
   4  -2   5      671.36      669.23      5.46 o 
   5  -2   5       19.38       22.38      1.82 o 
   6  -2   5      132.44      123.28      2.46 o 
   7  -2   5       62.80       61.05      3.27 o 
   8  -2   5       45.52       51.70      3.24 o 
  -9  -1   5       58.68       55.77      2.23 o 
  -8  -1   5       30.81       38.62      2.00 o 
  -7  -1   5      158.78      153.42      2.84 o 
  -6  -1   5        2.05        4.15      1.54 o 
  -5  -1   5     1129.68     1097.43      6.78 o 
  -4  -1   5     1484.53     1571.49     16.59 o 
  -3  -1   5     4255.06     4492.51     38.08 o 
  -2  -1   5        2.81        0.69      0.87 o 
  -1  -1   5     1757.35     1688.71     17.93 o 
   0  -1   5       44.57       38.15      1.57 o 
   1  -1   5      228.28      218.98      2.81 o 
   2  -1   5        1.12        0.97      1.18 o 
   3  -1   5      266.84      297.16      3.57 o 
   4  -1   5       15.09       14.02      2.29 o 
   5  -1   5      194.59      189.11      3.40 o 
   6  -1   5       96.75       99.87      3.31 o 
   7  -1   5      548.60      551.40      6.87 o 
   8  -1   5       31.88       30.06      4.59 o 
  -9   0   5      281.47      287.86      7.24 o 
  -8   0   5       92.80       84.67      2.59 o 
  -7   0   5       98.89      103.93      1.73 o 
  -6   0   5      365.11      335.61      2.91 o 
  -5   0   5      389.30      325.98      2.49 o 
  -4   0   5     3946.24     4148.67     26.53 o 
  -3   0   5     6330.00     7366.97     58.08 o 
  -2   0   5     5037.21     5460.74     59.46 o 
  -1   0   5     6891.12     7342.06     88.57 o 
   0   0   5     1005.75     1071.93      8.56 o 
   1   0   5      361.73      263.48      4.17 o 
   2   0   5       50.11       56.90      2.71 o 
   3   0   5     1364.18     1250.67      9.45 o 
   4   0   5     1403.99     1385.81     11.25 o 
   5   0   5      785.74      758.20      7.13 o 
   6   0   5      221.31      225.64      3.61 o 
   7   0   5      321.07      318.50      4.93 o 
 -10   1   5        3.75        6.19      3.14 o 
  -9   1   5       17.25       17.48      1.52 o 
  -8   1   5       27.00       27.75      1.99 o 
  -7   1   5       72.49       85.11      2.26 o 
  -6   1   5        7.67        4.84      1.48 o 
  -5   1   5      229.61      237.09      3.26 o 
  -4   1   5     1586.20     1733.00     10.55 o 
  -3   1   5      364.36      315.98      3.98 o 
  -2   1   5       30.34       47.34      5.29 o 
  -1   1   5     1161.16     1148.77     17.78 o 
   0   1   5     1979.81     2239.23     17.39 o 
   1   1   5      123.02      165.93      3.80 o 
   2   1   5     1473.63     1423.60     12.03 o 
   3   1   5     4132.92     3918.70     48.19 o 
   4   1   5     3867.48     3868.87     28.81 o 
   5   1   5      260.20      242.15      7.00 o 
   6   1   5       22.83       21.32      3.44 o 
   7   1   5       37.37       35.95      3.24 o 
 -10   2   5       33.02       33.81      4.47 o 
  -9   2   5      101.26       94.74      1.12 o 
  -8   2   5      105.93      113.99      1.37 o 
  -7   2   5      829.11      852.39      5.42 o 
  -6   2   5        8.48        7.23      0.80 o 
  -5   2   5      116.76      130.75      1.30 o 
  -4   2   5       61.75       73.63      3.06 o 
  -3   2   5       54.01       47.27      4.60 o 
  -2   2   5      102.59      105.19      1.89 o 
  -1   2   5      400.94      460.98      5.96 o 
   0   2   5      283.70      335.95      4.70 o 
   1   2   5      617.69      593.71     11.95 o 
   2   2   5        4.21        4.64      2.16 o 
   3   2   5      395.98      355.11      5.68 o 
   4   2   5       91.46       74.17      2.77 o 
   5   2   5       55.90       59.24      2.87 o 
   6   2   5        0.54        0.38      2.12 o 
 -10   3   5       43.00       49.04      5.21 o 
  -9   3   5      249.38      269.55      7.20 o 
  -8   3   5        1.67        2.61      5.36 o 
  -7   3   5      733.80      673.49     10.42 o 
  -6   3   5      157.67      163.67      1.43 o 
  -5   3   5     2599.41     2656.05     45.28 o 
  -4   3   5       28.80       22.94      0.92 o 
  -3   3   5      211.00      270.63      3.84 o 
  -2   3   5      138.64      151.04      4.67 o 
  -1   3   5      543.56      548.64      5.31 o 
   0   3   5      188.18      154.07      3.91 o 
   1   3   5      180.19      169.91      4.26 o 
   2   3   5      151.66      132.38      4.06 o 
   3   3   5      563.28      551.13      7.15 o 
   4   3   5       67.44       79.63      4.67 o 
   5   3   5       15.10       14.70      2.87 o 
   6   3   5      111.91      112.66      4.19 o 
 -10   4   5       26.60       37.08      5.21 o 
  -9   4   5       73.97       77.69      8.58 o 
  -8   4   5        1.13        0.61      3.06 o 
  -7   4   5      461.69      463.86     11.49 o 
  -6   4   5      398.18      408.49      6.01 o 
  -5   4   5     1149.29     1130.95      8.46 o 
  -4   4   5      129.76      106.89      2.01 o 
  -3   4   5      499.90      465.36      7.05 o 
  -2   4   5      320.24      342.98      3.95 o 
  -1   4   5      711.36      686.76      7.58 o 
   0   4   5      462.52      429.17      5.63 o 
   1   4   5     1051.61      985.24     17.93 o 
   2   4   5      120.04      109.02      4.85 o 
   3   4   5      141.42      126.24      4.12 o 
   4   4   5        0.00       -0.70      2.65 o 
   5   4   5      328.73      323.12      6.02 o 
 -10   5   5       61.31       59.00      5.67 o 
  -9   5   5        0.98        5.21      7.05 o 
  -8   5   5      465.65      439.65      8.89 o 
  -7   5   5        3.64        1.07      3.06 o 
  -6   5   5     3677.47     3729.95     35.20 o 
  -5   5   5      369.28      392.14      3.52 o 
  -4   5   5      123.34      126.13      2.69 o 
  -3   5   5        3.28        9.20      1.84 o 
  -2   5   5      238.19      232.14      3.74 o 
  -1   5   5      602.44      535.62      6.55 o 
   0   5   5      293.39      242.70      5.85 o 
   1   5   5        8.12        9.30      2.87 o 
   2   5   5       50.48       56.63      4.43 o 
   3   5   5      207.76      220.14      6.29 o 
   4   5   5       20.10       24.99      3.73 o 
 -10   6   5        1.69        5.67      4.60 o 
  -9   6   5      480.18      464.47     14.25 o 
  -8   6   5       97.97      101.29      5.36 o 
  -7   6   5      135.12      142.22      1.61 o 
  -6   6   5     1334.58     1372.18     12.72 o 
  -5   6   5     1358.02     1310.40     12.26 o 
  -4   6   5     1580.45     1479.91     12.41 o 
  -3   6   5        3.56        3.87      2.56 o 
  -2   6   5      134.65      103.70      3.30 o 
  -1   6   5     3254.53     3325.89     33.05 o 
   0   6   5      353.65      339.71      6.97 o 
   1   6   5      218.89      230.05      8.81 o 
   2   6   5      424.53      433.91      8.59 o 
   3   6   5       27.51       29.33      3.95 o 
 -10   7   5       74.47       96.54      6.28 o 
  -9   7   5       18.10       23.60      8.28 o 
  -8   7   5       46.57       41.99      4.75 o 
  -7   7   5      286.24      269.84      2.50 o 
  -6   7   5        0.40        0.64      0.92 o 
  -5   7   5       16.37       13.28      1.77 o 
  -4   7   5       68.06       59.91      2.44 o 
  -3   7   5      264.70      232.01      4.90 o 
  -2   7   5      445.55      386.13      6.49 o 
  -1   7   5      825.97      780.72     10.05 o 
   0   7   5      155.28      153.53      4.49 o 
   1   7   5      529.67      489.90      8.98 o 
   2   7   5        1.23        4.67      4.41 o 
 -10   8   5        6.05       11.95      5.06 o 
  -9   8   5        0.86        1.84      4.29 o 
  -8   8   5       51.44       42.41      4.21 o 
  -7   8   5        3.07        5.07      1.04 o 
  -6   8   5      193.39      228.46      3.22 o 
  -5   8   5        5.06        4.18      1.77 o 
  -4   8   5      182.54      184.66      6.74 o 
  -3   8   5       29.02       25.68      4.25 o 
  -2   8   5        3.93        9.83      3.39 o 
  -1   8   5      135.66      131.66      5.47 o 
   0   8   5       12.36        6.96      3.82 o 
   1   8   5       65.16       58.23      4.54 o 
  -9   9   5       64.45       71.10      5.98 o 
  -8   9   5       42.28       46.41      2.92 o 
  -7   9   5      358.39      340.08      4.27 o 
  -6   9   5        0.09        1.69      1.79 o 
  -5   9   5       12.62       18.65      2.99 o 
  -4   9   5      181.55      195.08      3.84 o 
  -3   9   5        8.84       12.29      4.98 o 
  -2   9   5        0.09        0.74      3.50 o 
  -1   9   5      153.79      153.32      6.44 o 
   0   9   5      241.15      268.66     10.41 o 
  -8  10   5        1.94        1.81      2.60 o 
  -7  10   5       33.50       40.40      4.37 o 
  -6  10   5        2.18        6.54      1.83 o 
  -5  10   5       33.95       33.26      2.64 o 
  -4  10   5        5.76        1.17      2.74 o 
  -3  10   5       16.21       21.90      3.71 o 
  -2  10   5        2.33        0.41      3.55 o 
   1 -11   6        3.25        2.45      4.44 o 
   2 -11   6       23.07      123.00     62.91 o 
   3 -11   6       20.67       33.57      2.52 o 
   4 -11   6        0.02       -0.31      1.87 o 
   5 -11   6        6.91        6.25      2.38 o 
   6 -11   6        5.73       11.99      2.00 o 
  -2 -10   6        1.27        1.55      3.38 o 
   0 -10   6        0.98        1.23      3.68 o 
   1 -10   6       44.05       49.27      3.51 o 
   2 -10   6       47.81       41.53      3.18 o 
   3 -10   6        2.57       -0.99      1.31 o 
   4 -10   6      221.95      204.47      3.53 o 
   5 -10   6      295.19      283.09      5.67 o 
   6 -10   6       89.47      109.26      2.62 o 
   7 -10   6       45.88       57.90      2.23 o 
  -3  -9   6       45.51       59.09      4.66 o 
  -2  -9   6        7.20       15.94      4.44 o 
  -1  -9   6       43.94       50.11      5.06 o 
   0  -9   6        2.85        2.76      3.52 o 
   1  -9   6       43.38      109.92     54.63 o 
   2  -9   6       66.68       77.79      3.88 o 
   3  -9   6       45.84       38.10      2.02 o 
   4  -9   6      258.29      287.04      3.83 o 
   5  -9   6      173.72      189.18      3.68 o 
   6  -9   6       19.99       15.89      2.05 o 
   7  -9   6       94.85       80.79      2.43 o 
   8  -9   6       12.55       10.56      1.65 o 
  -4  -8   6       22.06       31.26      3.37 o 
  -3  -8   6       15.52       32.64      4.90 o 
  -2  -8   6        0.57        3.37      3.52 o 
  -1  -8   6       25.60       46.59      4.29 o 
   0  -8   6       25.47       64.10     35.86 o 
   1  -8   6      165.70      140.27      5.21 o 
   2  -8   6      132.98      125.20      3.00 o 
   3  -8   6      477.15      501.61      5.15 o 
   4  -8   6       34.27       23.58      1.66 o 
   5  -8   6       13.65       19.56      1.83 o 
   6  -8   6       35.95       26.62      1.74 o 
   7  -8   6       86.25       72.94      2.31 o 
   8  -8   6       42.12       45.17      1.74 o 
  -5  -7   6        0.66       -0.61      2.61 o 
  -4  -7   6        5.38        1.07      2.30 o 
  -3  -7   6       62.20       51.59      2.83 o 
  -2  -7   6       34.17       43.45      3.68 o 
  -1  -7   6       12.94        7.83      2.99 o 
   0  -7   6       90.52      111.16      3.18 o 
   1  -7   6      357.36      301.25      6.59 o 
   2  -7   6      216.12      198.58      2.60 o 
   3  -7   6      447.99      444.84      5.09 o 
   4  -7   6        1.19        5.49      2.35 o 
   5  -7   6        0.40       -0.15      0.97 o 
   6  -7   6      622.55      644.25      5.23 o 
   7  -7   6      214.76      217.04      3.53 o 
   8  -7   6        1.09        2.71      1.80 o 
  -6  -6   6       19.50       17.06      2.78 o 
  -5  -6   6      156.33      131.88      3.54 o 
  -4  -6   6       56.55       58.08      4.90 o 
  -3  -6   6      273.23      291.43      3.97 o 
  -2  -6   6        0.52        1.82      1.27 o 
  -1  -6   6       11.61        9.98      2.22 o 
   0  -6   6      517.55      528.48      5.85 o 
   1  -6   6       39.12       30.59      1.31 o 
   2  -6   6       26.03       25.44      1.93 o 
   3  -6   6      245.90      227.99      3.29 o 
   4  -6   6        1.02        6.85      1.29 o 
   5  -6   6      321.18      273.17      3.46 o 
   6  -6   6      110.39      106.01      3.89 o 
   7  -6   6       26.07       24.73      2.58 o 
   8  -6   6        3.35        3.41      1.41 o 
  -7  -5   6      172.53      195.60      4.44 o 
  -6  -5   6      183.17      193.39      8.28 o 
  -5  -5   6      219.53      259.94      4.23 o 
  -4  -5   6      185.49      209.76      2.92 o 
  -3  -5   6       11.89       13.19      3.98 o 
  -2  -5   6       83.10       86.81      1.72 o 
  -1  -5   6       57.07       57.49      7.13 o 
   0  -5   6     1674.76     1687.22     14.09 o 
   1  -5   6      211.21      233.89      2.27 o 
   2  -5   6      352.39      344.03      3.68 o 
   3  -5   6        4.75        4.01      1.07 o 
   4  -5   6      406.83      419.58      3.02 o 
   5  -5   6        2.44        2.25      1.71 o 
   6  -5   6      153.20      144.36      2.45 o 
   7  -5   6        1.12       -0.22      1.58 o 
   8  -5   6       22.92       25.17      3.18 o 
  -8  -4   6      141.83      131.36      4.67 o 
  -7  -4   6       46.95       55.89      2.79 o 
  -6  -4   6      279.09      267.10      4.19 o 
  -5  -4   6      235.70      207.05      2.95 o 
  -4  -4   6      153.61      167.43      4.00 o 
  -3  -4   6      327.88      328.05      3.12 o 
  -2  -4   6      138.25      146.14      2.19 o 
  -1  -4   6     1808.43     1826.73     11.24 o 
   0  -4   6     2866.38     2890.73     32.33 o 
   1  -4   6      407.21      377.11      5.44 o 
   2  -4   6     5847.25     6250.61     36.30 o 
   3  -4   6     1342.64     1250.08      8.58 o 
   4  -4   6      688.44      692.58     13.06 o 
   5  -4   6       57.99       41.96      2.64 o 
   6  -4   6      125.83      122.87      2.86 o 
   7  -4   6      265.33      273.86      5.00 o 
   8  -4   6        0.14        0.03      1.81 o 
  -8  -3   6        0.01        1.01      2.11 o 
  -7  -3   6       23.08       19.49      2.57 o 
  -6  -3   6       14.31       15.74      2.37 o 
  -5  -3   6        7.77        6.47      1.57 o 
  -4  -3   6      239.69      246.40      5.06 o 
  -3  -3   6     1194.89     1152.14      7.83 o 
  -2  -3   6       24.35       23.31      0.97 o 
  -1  -3   6     1221.37     1228.99     13.79 o 
   0  -3   6     1354.90     1351.28     14.86 o 
   1  -3   6        0.65        0.77      1.02 o 
   2  -3   6      703.09      726.47      6.06 o 
   3  -3   6       61.68       40.35      1.69 o 
   4  -3   6       50.44       55.71      1.76 o 
   5  -3   6      116.28      115.01      3.62 o 
   6  -3   6       54.02       63.16      2.24 o 
   7  -3   6      302.46      290.75      4.32 o 
   8  -3   6      110.85      103.41      3.05 o 
  -9  -2   6       54.77       57.22      2.81 o 
  -8  -2   6       97.53      108.64      2.38 o 
  -7  -2   6        0.85        0.64      1.33 o 
  -6  -2   6     1763.15     1815.70     17.49 o 
  -5  -2   6       42.80       41.28      1.75 o 
  -4  -2   6      182.85      172.36      1.65 o 
  -3  -2   6       32.37       50.14      0.98 o 
  -2  -2   6      311.56      271.45      2.90 o 
  -1  -2   6     1500.81     1555.78     10.71 o 
   0  -2   6      137.74      129.14      1.76 o 
   1  -2   6      721.19      795.10      6.66 o 
   2  -2   6     3388.79     3441.47     37.71 o 
   3  -2   6       62.82       50.98      1.61 o 
   4  -2   6      445.00      445.32      4.55 o 
   5  -2   6      884.55      871.72      7.57 o 
   6  -2   6       41.32       36.89      2.29 o 
   7  -2   6      195.34      199.27      4.66 o 
   8  -2   6        4.08        1.87      1.85 o 
  -9  -1   6        0.49        2.07      1.52 o 
  -8  -1   6        0.08       -0.57      1.23 o 
  -7  -1   6       57.88       45.70      2.70 o 
  -6  -1   6      586.64      565.16      4.43 o 
  -5  -1   6        2.52        1.51      0.79 o 
  -4  -1   6     2086.77     2108.62     13.06 o 
  -3  -1   6       19.86       38.10      1.27 o 
  -2  -1   6        6.78        6.28      0.69 o 
  -1  -1   6     2914.24     2969.19     34.17 o 
   0  -1   6      525.89      656.03      6.30 o 
   1  -1   6     7163.07     7555.23     62.82 o 
   2  -1   6     3505.91     3386.21     33.28 o 
   3  -1   6       47.18       40.13      2.41 o 
   4  -1   6     2168.76     2079.69     17.79 o 
   5  -1   6        2.15        0.00      1.46 o 
   6  -1   6       33.30       41.39      2.29 o 
   7  -1   6      145.05      162.52      4.42 o 
 -10   0   6        0.59        5.82      7.20 o 
  -9   0   6        9.71        7.45      1.39 o 
  -8   0   6       40.55       33.88      1.54 o 
  -7   0   6      151.64      153.90      2.76 o 
  -6   0   6      705.80      734.88      5.42 o 
  -5   0   6       22.53       21.65      1.00 o 
  -4   0   6     1470.93     1409.47     16.32 o 
  -3   0   6       61.59       63.38      2.25 o 
  -2   0   6     1363.90     1427.13     17.16 o 
  -1   0   6      554.11      652.88      6.18 o 
   0   0   6     1705.20     1678.82     13.99 o 
   1   0   6     3118.49     3378.60     26.87 o 
   2   0   6      147.73      146.26      2.97 o 
   3   0   6      565.17      593.19      5.46 o 
   4   0   6        2.03        1.28      2.00 o 
   5   0   6       20.54       22.68      2.06 o 
   6   0   6      174.25      156.94      3.90 o 
   7   0   6      146.05      145.47      3.95 o 
 -10   1   6      275.60      313.88     17.93 o 
  -9   1   6        6.29        4.75      1.31 o 
  -8   1   6        6.25        7.64      1.73 o 
  -7   1   6       25.75       26.90      1.76 o 
  -6   1   6      303.51      326.49      3.34 o 
  -5   1   6        5.80       10.56      0.89 o 
  -4   1   6     2604.77     2787.87     39.67 o 
  -3   1   6      272.89      365.63      4.90 o 
  -2   1   6     3700.36     3682.22     44.90 o 
  -1   1   6     1632.68     1597.24     19.69 o 
   0   1   6      293.53      302.79      3.83 o 
   1   1   6       69.29       55.86      4.67 o 
   2   1   6      378.24      379.22      4.81 o 
   3   1   6      227.36      239.29      6.44 o 
   4   1   6       40.04       46.44      2.82 o 
   5   1   6        2.66        2.20      2.02 o 
   6   1   6       38.79       43.21      3.14 o 
 -10   2   6       39.15       44.93      4.44 o 
  -9   2   6        0.94        1.16      0.49 o 
  -8   2   6       25.94       29.39      0.68 o 
  -7   2   6        0.07        0.52      0.91 o 
  -6   2   6       56.75       47.03      1.35 o 
  -5   2   6      290.27      290.82      2.52 o 
  -4   2   6      406.76      455.13      6.74 o 
  -3   2   6      295.26      294.67      2.98 o 
  -2   2   6       76.97       53.74      1.79 o 
  -1   2   6      281.74      232.33      3.25 o 
   0   2   6     1586.79     1463.50     12.24 o 
   1   2   6        1.43        2.39      1.98 o 
   2   2   6      236.76      239.02      5.26 o 
   3   2   6      318.84      363.18      9.27 o 
   4   2   6      213.23      184.84      4.00 o 
   5   2   6        4.29        2.85      2.67 o 
   6   2   6       67.77       71.41      4.63 o 
 -10   3   6       17.82       18.85      8.58 o 
  -9   3   6       84.38       82.75      4.90 o 
  -8   3   6        9.11        7.51      3.22 o 
  -7   3   6       61.68       65.07      2.11 o 
  -6   3   6     1251.53     1235.40      8.11 o 
  -5   3   6      399.28      439.01      5.06 o 
  -4   3   6      384.80      362.49      3.35 o 
  -3   3   6       18.38       34.48     11.65 o 
  -2   3   6        1.52        2.49      1.77 o 
  -1   3   6      236.65      204.12      3.35 o 
   0   3   6        6.89        4.53      2.22 o 
   1   3   6      194.46      201.45      7.28 o 
   2   3   6      106.40       99.22      3.79 o 
   3   3   6       40.80       39.84      3.20 o 
   4   3   6        0.60        2.52      3.35 o 
   5   3   6       12.10        8.66      4.81 o 
 -10   4   6      428.57      423.86     10.27 o 
  -9   4   6      273.49      270.78      7.51 o 
  -8   4   6      668.07      690.50     14.71 o 
  -7   4   6      378.03      333.41      9.94 o 
  -6   4   6       29.68       27.55      2.30 o 
  -5   4   6       81.36      102.99      3.06 o 
  -4   4   6      547.22      539.30      5.13 o 
  -3   4   6     2476.69     2479.80     20.53 o 
  -2   4   6     1648.58     1582.93     26.59 o 
  -1   4   6     3647.18     3440.24     76.62 o 
   0   4   6     1987.29     2133.03     18.91 o 
   1   4   6       14.13       17.22      3.66 o 
   2   4   6      156.52      129.37      4.28 o 
   3   4   6      140.30      141.02      5.64 o 
   4   4   6       49.96       60.52      4.89 o 
   5   4   6        6.63        5.57      3.08 o 
 -10   5   6      119.24      126.27      6.44 o 
  -9   5   6      104.03      111.71      5.67 o 
  -8   5   6      176.98      195.84      9.96 o 
  -7   5   6       13.25       12.62      0.73 o 
  -6   5   6       54.67       40.83      1.29 o 
  -5   5   6      370.73      371.65      4.97 o 
  -4   5   6      361.58      376.10      5.00 o 
  -3   5   6     3131.66     2992.90     24.76 o 
  -2   5   6       38.97       39.94      2.70 o 
  -1   5   6     1071.84     1010.84     12.03 o 
   0   5   6      638.48      538.67      7.26 o 
   1   5   6        3.73        4.01      3.47 o 
   2   5   6       10.49       19.46      3.68 o 
   3   5   6      111.12      121.72      7.66 o 
   4   5   6      360.63      361.01     13.64 o 
 -10   6   6        0.03       -1.99      3.98 o 
  -9   6   6       10.19       11.03      4.14 o 
  -8   6   6      340.32      345.40     11.65 o 
  -7   6   6       24.66       28.53      2.99 o 
  -6   6   6      229.25      214.12      2.99 o 
  -5   6   6        0.25        1.49      1.60 o 
  -4   6   6     2138.91     2053.67     17.23 o 
  -3   6   6      283.27      274.53     10.88 o 
  -2   6   6      104.96      106.69      3.47 o 
  -1   6   6      133.53      127.11      4.99 o 
   0   6   6       30.03       40.65      4.14 o 
   1   6   6       33.32       32.91      4.41 o 
   2   6   6      239.55      219.28      5.58 o 
   3   6   6        2.29        2.75      3.51 o 
 -10   7   6        3.66        7.51      8.12 o 
  -9   7   6       55.34       57.47      5.21 o 
  -8   7   6        0.05       -1.38      6.13 o 
  -7   7   6      432.47      451.39      7.43 o 
  -6   7   6       31.13       28.24      2.45 o 
  -5   7   6       56.76       52.64      3.30 o 
  -4   7   6      374.98      376.39      5.90 o 
  -3   7   6      164.86      129.73      3.30 o 
  -2   7   6        6.65        6.67      2.49 o 
  -1   7   6      408.54      444.75      6.66 o 
   0   7   6      181.23      178.10      4.87 o 
   1   7   6      266.89      273.79      7.35 o 
   2   7   6       21.83       25.94      4.16 o 
 -10   8   6       22.44       21.45      5.52 o 
  -9   8   6       43.43       38.46      8.73 o 
  -8   8   6       23.86       27.57      0.98 o 
  -7   8   6      217.98      247.21      3.24 o 
  -6   8   6       56.30       67.34      2.44 o 
  -5   8   6        7.48        8.12      2.13 o 
  -4   8   6      146.74      127.01      4.14 o 
  -3   8   6        1.94        4.46      2.82 o 
  -2   8   6      550.07      523.93      7.26 o 
  -1   8   6      112.45      102.23      4.33 o 
   0   8   6        9.79       10.65      3.57 o 
   1   8   6       20.70       23.99      7.48 o 
  -9   9   6        8.56       10.27      5.06 o 
  -8   9   6       43.96       56.83      7.51 o 
  -7   9   6      130.79      125.32      2.38 o 
  -6   9   6      125.87       93.82      6.74 o 
  -5   9   6        8.37       10.05      2.60 o 
  -4   9   6       49.23       59.27      9.42 o 
  -3   9   6       80.33       75.60      3.62 o 
  -2   9   6      201.97      194.04      6.67 o 
  -1   9   6        2.60        2.88      3.18 o 
  -8  10   6       61.45       75.24      6.44 o 
  -7  10   6        7.27       10.86      2.15 o 
  -6  10   6        2.17        0.70      1.72 o 
  -5  10   6      194.85      208.40      5.05 o 
  -4  10   6      115.85      138.35      4.79 o 
  -3  10   6       37.44       41.75      3.62 o 
   1 -11   7       15.62       13.91      3.40 o 
   2 -11   7      357.89      325.59     11.21 o 
   3 -11   7       16.53       15.01      1.81 o 
   4 -11   7       47.25       57.21      4.44 o 
   5 -11   7       12.57       23.45      2.13 o 
  -1 -10   7        2.65       11.95      4.44 o 
   0 -10   7        2.25        5.11      3.76 o 
   1 -10   7       27.97       35.03      4.21 o 
   2 -10   7      161.21      201.04      6.61 o 
   3 -10   7        0.26        0.37      1.91 o 
   4 -10   7        1.97        1.38      2.06 o 
   5 -10   7        1.15        5.73      1.73 o 
   6 -10   7      208.75      229.94      3.48 o 
   7 -10   7      225.00      211.98      3.51 o 
  -3  -9   7        0.16        1.84      2.30 o 
  -2  -9   7       30.47       36.18      3.37 o 
  -1  -9   7        6.57        5.98      3.83 o 
   0  -9   7       46.75       37.40      3.18 o 
   1  -9   7        0.37        1.24      2.88 o 
   2  -9   7       24.46       37.28      4.40 o 
   3  -9   7        1.71        0.26      1.92 o 
   4  -9   7        1.92        5.91      2.00 o 
   5  -9   7       18.12       15.19      1.62 o 
   6  -9   7       88.79       75.41      2.09 o 
   7  -9   7      399.87      378.76      4.12 o 
  -4  -8   7       39.83       43.06      5.21 o 
  -3  -8   7        1.88        0.92      3.22 o 
  -2  -8   7       52.00       44.58      2.06 o 
  -1  -8   7       38.91       42.91     14.10 o 
   0  -8   7       10.81        3.59      2.85 o 
   1  -8   7      335.48      335.20      5.29 o 
   2  -8   7       54.42       38.02      2.38 o 
   3  -8   7       36.92       53.22      1.73 o 
   4  -8   7        1.18        1.25      2.38 o 
   5  -8   7        3.88        1.61      1.19 o 
   6  -8   7       33.96       24.22      2.78 o 
   7  -8   7        5.55        5.97      1.41 o 
   8  -8   7       29.29       39.58      3.22 o 
  -5  -7   7       31.18       43.06      3.22 o 
  -4  -7   7       21.58       27.43      2.45 o 
  -3  -7   7       15.03       25.37     16.86 o 
  -2  -7   7       10.40       12.19      2.17 o 
  -1  -7   7      181.79      179.16      7.43 o 
   0  -7   7       20.30       39.14      3.39 o 
   1  -7   7       47.20       46.11      4.44 o 
   2  -7   7      389.29      394.08      5.36 o 
   3  -7   7       35.75       41.73      2.15 o 
   4  -7   7       33.34       33.42      4.04 o 
   5  -7   7        0.03       -0.46      1.23 o 
   6  -7   7      165.35      172.86      5.09 o 
   7  -7   7        0.70        1.57      1.27 o 
   8  -7   7       43.81       40.43      1.95 o 
  -6  -6   7        9.93        7.18      2.44 o 
  -5  -6   7       31.88       41.95      2.62 o 
  -4  -6   7      138.53      139.73      3.84 o 
  -3  -6   7      488.04      509.02      6.20 o 
  -2  -6   7     1628.91     1626.62     12.60 o 
  -1  -6   7        0.04        0.74      0.71 o 
   0  -6   7      141.57      138.69      7.08 o 
   1  -6   7       34.92       29.99      2.99 o 
   2  -6   7      104.24      117.03      2.64 o 
   3  -6   7       19.55       14.45      1.31 o 
   4  -6   7       56.97       60.98      1.83 o 
   5  -6   7       34.44       31.40      1.59 o 
   6  -6   7      103.39      103.78      2.42 o 
   7  -6   7       45.63       44.28      2.67 o 
   8  -6   7       16.94       21.40      1.64 o 
  -7  -5   7       42.11       49.36      3.20 o 
  -6  -5   7       34.15       41.07      5.36 o 
  -5  -5   7        0.48        1.00      1.44 o 
  -4  -5   7        1.25       -0.40      1.56 o 
  -3  -5   7     1769.40     1750.26     19.81 o 
  -2  -5   7     1178.53     1278.30      9.05 o 
  -1  -5   7     1387.03     1411.60     27.36 o 
   0  -5   7      982.25     1022.88     13.18 o 
   1  -5   7       17.21       16.28      0.87 o 
   2  -5   7      177.91      169.83      2.56 o 
   3  -5   7      573.28      547.43      3.82 o 
   4  -5   7       40.85       35.14      1.90 o 
   5  -5   7      863.40      868.07      8.28 o 
   6  -5   7      208.31      218.51      4.18 o 
   7  -5   7       48.70       51.99      3.17 o 
   8  -5   7       67.85       70.63      5.21 o 
  -8  -4   7        2.94        4.48      2.27 o 
  -7  -4   7        1.84        1.31      1.58 o 
  -6  -4   7      257.36      283.79      3.75 o 
  -5  -4   7        0.00        0.52      1.30 o 
  -4  -4   7      671.71      682.35      6.15 o 
  -3  -4   7        1.87        3.60      1.53 o 
  -2  -4   7       23.72       15.77      3.75 o 
  -1  -4   7      114.31      109.72      3.52 o 
   0  -4   7      354.41      330.85      5.52 o 
   1  -4   7       27.35       20.38      2.45 o 
   2  -4   7     3139.44     3114.96     25.45 o 
   3  -4   7      537.80      552.52      6.73 o 
   4  -4   7      791.29      745.24      7.02 o 
   5  -4   7      181.11      164.86      3.20 o 
   6  -4   7      102.60       93.14      2.86 o 
   7  -4   7       69.10       65.86      3.09 o 
   8  -4   7        0.11        1.13      4.11 o 
  -8  -3   7        5.83        5.56      2.22 o 
  -7  -3   7       24.83       19.87      2.90 o 
  -6  -3   7       13.43        7.31      1.73 o 
  -5  -3   7       99.12      105.67      2.37 o 
  -4  -3   7       33.26       34.38      1.47 o 
  -3  -3   7      536.43      535.07      5.30 o 
  -2  -3   7      602.22      590.90      9.65 o 
  -1  -3   7     1182.27     1049.24     12.26 o 
   0  -3   7       70.96       69.24      2.05 o 
   1  -3   7      107.22       99.17      3.52 o 
   2  -3   7        8.16       11.36      1.32 o 
   3  -3   7     1361.27     1349.58     11.96 o 
   4  -3   7        8.57        8.22      1.69 o 
   5  -3   7        5.07        8.31      1.92 o 
   6  -3   7      176.21      162.63      3.59 o 
   7  -3   7      399.40      411.30      6.68 o 
   8  -3   7       92.71       92.41      4.26 o 
  -9  -2   7       57.13       49.80      4.75 o 
  -8  -2   7        1.37        2.57      1.81 o 
  -7  -2   7       60.66       56.94      1.96 o 
  -6  -2   7       66.32       89.50      2.69 o 
  -5  -2   7      180.68      171.95      2.68 o 
  -4  -2   7       52.09       55.84      1.86 o 
  -3  -2   7      486.34      503.23      4.96 o 
  -2  -2   7      587.71      642.80      7.36 o 
  -1  -2   7     4175.27     4421.00     49.80 o 
   0  -2   7       36.93       10.75     10.27 o 
   1  -2   7      171.19      194.90      2.44 o 
   2  -2   7        1.11        0.78      1.11 o 
   3  -2   7      718.26      682.07      6.31 o 
   4  -2   7     1162.39     1177.73     13.63 o 
   5  -2   7      308.76      295.57      4.69 o 
   6  -2   7      230.93      233.33      4.47 o 
   7  -2   7      397.93      388.71      5.02 o 
  -9  -1   7       11.63       15.03      1.67 o 
  -8  -1   7       61.76       66.59      1.73 o 
  -7  -1   7      562.50      551.88     14.82 o 
  -6  -1   7      201.08      189.51      2.46 o 
  -5  -1   7      200.35      173.77      3.00 o 
  -4  -1   7        5.85        3.31      1.07 o 
  -3  -1   7      848.77      869.55     12.34 o 
  -2  -1   7       10.22        9.28      0.72 o 
  -1  -1   7      535.60      564.85      9.50 o 
   0  -1   7      916.43      982.88      8.34 o 
   1  -1   7     1611.26     1476.49     18.08 o 
   2  -1   7      154.42      143.18      2.27 o 
   3  -1   7      317.06      310.73      4.13 o 
   4  -1   7     1939.97     1834.80     20.06 o 
   5  -1   7       76.59       76.86      3.23 o 
   6  -1   7      118.51      124.24      4.08 o 
   7  -1   7       95.35       94.47      3.03 o 
  -9   0   7        3.17        3.21      1.53 o 
  -8   0   7       19.37       22.62      1.51 o 
  -7   0   7      550.81      539.23      7.58 o 
  -6   0   7      354.32      356.97      3.83 o 
  -5   0   7      761.44      824.57      7.35 o 
  -4   0   7     1052.72     1089.74      7.47 o 
  -3   0   7       92.23      105.07      1.69 o 
  -2   0   7       33.94       47.66      4.29 o 
  -1   0   7      198.64      266.42      3.30 o 
   0   0   7     2032.86     2286.12     18.20 o 
   1   0   7      526.07      553.09      6.59 o 
   2   0   7        5.45        3.43      1.98 o 
   3   0   7      488.21      516.95      5.83 o 
   4   0   7        0.49       -0.44      1.83 o 
   5   0   7        5.77        6.81      2.36 o 
   6   0   7       87.62       86.45      3.54 o 
 -10   1   7      154.35      165.56      6.03 o 
  -9   1   7      203.09      216.62      4.86 o 
  -8   1   7       86.30       85.61      2.65 o 
  -7   1   7       57.69       64.24      1.26 o 
  -6   1   7        4.80        7.57      1.14 o 
  -5   1   7     2899.19     2919.91     29.31 o 
  -4   1   7        1.67        1.07      0.98 o 
  -3   1   7      322.69      333.61      4.90 o 
  -2   1   7       49.49       42.19      3.14 o 
  -1   1   7      548.85      518.33      5.15 o 
   0   1   7      239.07      246.30      4.98 o 
   1   1   7      530.27      521.04      5.84 o 
   2   1   7      186.12      192.31      6.46 o 
   3   1   7      700.88      631.08      7.58 o 
   4   1   7       34.60       46.59      2.53 o 
   5   1   7       50.22       52.79      3.25 o 
   6   1   7       19.23       21.14      2.66 o 
 -10   2   7      206.95      221.59      7.82 o 
  -9   2   7        8.18        6.49      0.68 o 
  -8   2   7      463.38      466.67      3.47 o 
  -7   2   7      391.62      379.88      3.39 o 
  -6   2   7       19.44       17.43      3.62 o 
  -5   2   7     1428.04     1439.11     12.07 o 
  -4   2   7      402.39      386.93      6.90 o 
  -3   2   7        6.60        5.56      1.29 o 
  -2   2   7       31.49       18.27      1.72 o 
  -1   2   7      104.10      123.08      2.81 o 
   0   2   7     1602.54     1686.89     14.46 o 
   1   2   7      295.56      271.52      4.64 o 
   2   2   7        0.31       -0.65      2.99 o 
   3   2   7       15.27       12.03      3.53 o 
   4   2   7       17.75       23.09      3.07 o 
   5   2   7       85.04       92.71      3.94 o 
 -10   3   7      206.60      214.38      7.82 o 
  -9   3   7       44.36       44.44      4.29 o 
  -8   3   7       13.12       13.97      1.27 o 
  -7   3   7      105.44      116.86      2.62 o 
  -6   3   7     1275.15     1273.53     13.02 o 
  -5   3   7     1810.83     1746.57     14.10 o 
  -4   3   7      449.23      453.23      4.27 o 
  -3   3   7     2604.53     2522.39     23.60 o 
  -2   3   7      711.59      710.35      7.65 o 
  -1   3   7      599.18      600.21      7.51 o 
   0   3   7      360.24      369.47      5.68 o 
   1   3   7      252.06      269.22      8.50 o 
   2   3   7      283.04      314.14      6.56 o 
   3   3   7      593.28      611.94     15.25 o 
   4   3   7       24.73       32.64      3.58 o 
   5   3   7      434.82      448.63      9.34 o 
 -10   4   7        8.85        5.52      4.44 o 
  -9   4   7      167.00      162.13      9.35 o 
  -8   4   7        0.18        1.38      3.22 o 
  -7   4   7      406.20      393.89      3.11 o 
  -6   4   7     1084.41     1067.99     18.93 o 
  -5   4   7     2501.67     2464.27     29.81 o 
  -4   4   7     2537.54     2421.33     19.39 o 
  -3   4   7     2258.01     2344.37     23.75 o 
  -2   4   7      217.43      206.54      3.79 o 
  -1   4   7      658.80      667.77      9.16 o 
   0   4   7      364.37      337.12      5.85 o 
   1   4   7       93.60       96.98      7.05 o 
   2   4   7      916.82      863.52     17.16 o 
   3   4   7       87.32       84.59      5.28 o 
   4   4   7      395.72      433.52      9.55 o 
 -10   5   7       58.81       57.31      5.36 o 
  -9   5   7        2.52        2.61      6.13 o 
  -8   5   7        0.36       -0.61      3.06 o 
  -7   5   7      373.46      350.46      4.14 o 
  -6   5   7      246.33      243.54      2.83 o 
  -5   5   7       25.76       25.55      2.83 o 
  -4   5   7        0.40       -0.31      1.61 o 
  -3   5   7      939.27      832.97      9.15 o 
  -2   5   7      180.93      162.24      4.98 o 
  -1   5   7       70.93       66.09      3.51 o 
   0   5   7     1049.44      950.77     10.29 o 
   1   5   7      315.69      291.66      5.74 o 
   2   5   7      155.65      172.96      5.15 o 
   3   5   7      186.55      169.21      6.57 o 
 -10   6   7        0.03        0.31      3.83 o 
  -9   6   7        1.78       -0.15      5.67 o 
  -8   6   7        3.03        4.75      3.52 o 
  -7   6   7        2.76        5.15      0.91 o 
  -6   6   7       43.34       44.75      1.81 o 
  -5   6   7       14.61       14.51      2.09 o 
  -4   6   7       51.13       60.85      2.49 o 
  -3   6   7       99.57       67.35      2.92 o 
  -2   6   7        0.58        3.52      2.38 o 
  -1   6   7      304.50      312.23      8.18 o 
   0   6   7       38.23       47.30      3.58 o 
   1   6   7       44.50       41.04      3.85 o 
   2   6   7       26.38       32.89      4.86 o 
 -10   7   7       54.99       58.08      5.98 o 
  -9   7   7       30.12       30.95      4.90 o 
  -8   7   7        5.29        5.67      0.75 o 
  -7   7   7      273.37      270.20      3.20 o 
  -6   7   7       11.07        9.95      1.72 o 
  -5   7   7        0.29        0.07      1.72 o 
  -4   7   7      128.66      139.59      4.29 o 
  -3   7   7       27.26       21.40      3.17 o 
  -2   7   7      370.25      356.56      5.80 o 
  -1   7   7       24.81       21.71      4.10 o 
   0   7   7       51.47       54.55      3.95 o 
   1   7   7       90.16       92.44     10.96 o 
  -9   8   7      154.62      161.21      7.20 o 
  -8   8   7       91.04       95.50      4.65 o 
  -7   8   7       59.79       56.87      3.75 o 
  -6   8   7       95.74       93.40      6.59 o 
  -5   8   7        0.87        2.58      2.16 o 
  -4   8   7       24.49       28.60      9.73 o 
  -3   8   7       15.60       17.93      3.57 o 
  -2   8   7       32.93       40.47      4.47 o 
  -1   8   7       83.17       79.24      4.17 o 
   0   8   7       67.58       81.98      4.81 o 
  -8   9   7      331.09      328.01      8.05 o 
  -7   9   7       76.00       81.73      3.62 o 
  -6   9   7       17.05       12.51      2.46 o 
  -5   9   7       42.43       43.89      3.98 o 
  -4   9   7       14.44        7.89      4.55 o 
  -3   9   7       67.24       60.52      5.75 o 
  -2   9   7       56.36       55.58      9.81 o 
  -7  10   7      134.32      139.21      3.60 o 
  -6  10   7       35.73       42.87      4.43 o 
  -5  10   7       76.58       84.47      5.98 o 
   1 -11   8        7.44        6.59      3.79 o 
   2 -11   8        6.30       10.12      1.59 o 
   3 -11   8       11.55        4.87      2.24 o 
   4 -11   8       32.64       37.06      3.22 o 
  -1 -10   8       33.49       36.87      3.82 o 
   0 -10   8       18.78       19.52      3.83 o 
   1 -10   8       15.54       32.85      4.21 o 
   2 -10   8        1.35        0.06      2.53 o 
   3 -10   8        1.16        0.55      1.76 o 
   4 -10   8        3.16        3.47      1.47 o 
   5 -10   8       10.40        9.25      1.85 o 
   6 -10   8        7.11        2.16      1.79 o 
  -3  -9   8        5.24        2.15      3.22 o 
  -2  -9   8       22.05       23.02      1.93 o 
  -1  -9   8        9.29        3.55      1.98 o 
   0  -9   8       40.05       60.42      3.46 o 
   1  -9   8       50.43       28.95      1.73 o 
   2  -9   8       16.82       21.34      1.21 o 
   3  -9   8      237.04      264.11      7.82 o 
   4  -9   8        0.53        0.96      1.79 o 
   5  -9   8        0.09        0.51      1.45 o 
   6  -9   8       36.31       45.53      2.15 o 
   7  -9   8       35.75       46.44      1.97 o 
  -4  -8   8       77.32       83.66      3.71 o 
  -3  -8   8        5.04        7.36      3.06 o 
  -2  -8   8      197.22      195.03      7.27 o 
  -1  -8   8        8.75        9.96      1.12 o 
   0  -8   8       21.28        8.40      2.59 o 
   1  -8   8       70.71       38.09      1.76 o 
   2  -8   8       34.25       38.97      2.30 o 
   3  -8   8       10.44       16.45      1.87 o 
   4  -8   8       16.47       12.34      1.85 o 
   5  -8   8       37.60       31.67      3.06 o 
   6  -8   8       79.91       90.71      2.84 o 
   7  -8   8       14.78       14.81      1.89 o 
  -5  -7   8      125.82      140.78      3.93 o 
  -4  -7   8       31.15       34.73      1.89 o 
  -3  -7   8      117.95      111.44      5.74 o 
  -2  -7   8      200.86      219.74      4.70 o 
  -1  -7   8       45.05       34.11      4.93 o 
   0  -7   8      191.72      208.03      4.29 o 
   1  -7   8      428.47      490.22     12.41 o 
   2  -7   8      309.35      275.38      7.20 o 
   3  -7   8      711.39      635.54     12.85 o 
   4  -7   8      110.24      128.72      2.30 o 
   5  -7   8       77.24       66.08      3.53 o 
   6  -7   8      244.42      242.00      3.97 o 
   7  -7   8       62.58       53.62      2.69 o 
  -6  -6   8       34.75       41.83      3.06 o 
  -5  -6   8      196.28      198.14      4.64 o 
  -4  -6   8       76.54       72.44      2.18 o 
  -3  -6   8       69.89       86.35      2.55 o 
  -2  -6   8       11.10        4.83      1.46 o 
  -1  -6   8      316.04      293.34      4.60 o 
   0  -6   8      299.33      297.29      6.59 o 
   1  -6   8      199.38      159.37      4.75 o 
   2  -6   8     1236.16     1224.91      9.94 o 
   3  -6   8     2180.56     2160.65     21.86 o 
   4  -6   8      101.66      118.45      2.86 o 
   5  -6   8       68.28       77.04      3.06 o 
   6  -6   8        0.92        0.36      1.28 o 
   7  -6   8      135.53      136.15      4.86 o 
  -7  -5   8        1.67       -0.25      1.90 o 
  -6  -5   8       12.09       11.19      4.29 o 
  -5  -5   8        2.46        3.04      1.77 o 
  -4  -5   8       22.33       25.51      1.40 o 
  -3  -5   8        2.11        3.33      1.43 o 
  -2  -5   8        0.46        0.53      0.81 o 
  -1  -5   8      168.40      189.71      8.12 o 
   0  -5   8      719.66      722.07     10.11 o 
   1  -5   8       12.40       24.67      2.76 o 
   2  -5   8      125.45      120.98      3.75 o 
   3  -5   8       50.62       57.98      1.64 o 
   4  -5   8       26.56       28.39      2.76 o 
   5  -5   8       22.78       22.59      3.57 o 
   6  -5   8      189.66      190.43      4.27 o 
   7  -5   8      172.15      159.01      4.76 o 
  -7  -4   8       76.12       77.59      2.70 o 
  -6  -4   8      226.24      233.02      7.85 o 
  -5  -4   8        3.06        4.53      1.70 o 
  -4  -4   8       99.84      106.07      1.96 o 
  -3  -4   8        6.66        5.23      1.09 o 
  -2  -4   8       29.61       24.37      2.76 o 
  -1  -4   8      302.76      304.34      5.67 o 
   0  -4   8      122.38      127.34      3.68 o 
   1  -4   8       19.01       17.32      1.88 o 
   2  -4   8      347.14      354.21      3.91 o 
   3  -4   8        1.23        0.63      1.30 o 
   4  -4   8      354.30      365.63      5.28 o 
   5  -4   8      488.72      473.89      6.74 o 
   6  -4   8       45.71       41.49      2.65 o 
   7  -4   8      139.64      139.27      4.75 o 
  -8  -3   8       23.55       26.08      3.02 o 
  -7  -3   8       18.69       18.15      2.87 o 
  -6  -3   8        1.09        1.93      1.53 o 
  -5  -3   8      345.66      346.35      5.05 o 
  -4  -3   8      486.37      465.59      9.81 o 
  -3  -3   8      478.10      410.69      6.44 o 
  -2  -3   8      150.88      153.09      5.82 o 
  -1  -3   8      104.26      114.32      3.37 o 
   0  -3   8      200.64      189.63      5.75 o 
   1  -3   8      826.52      845.00      7.79 o 
   2  -3   8      409.96      397.19      4.08 o 
   3  -3   8       49.47       53.58      2.79 o 
   4  -3   8     1477.95     1415.07     12.70 o 
   5  -3   8       88.54       85.42      2.91 o 
   6  -3   8       21.07       19.57      2.17 o 
   7  -3   8       44.23       53.95      3.86 o 
  -9  -2   8       19.22       14.45      3.02 o 
  -8  -2   8       18.68       18.42      2.23 o 
  -7  -2   8      187.45      167.92     16.88 o 
  -6  -2   8        0.06        1.19      1.17 o 
  -5  -2   8      162.36      152.55      2.55 o 
  -4  -2   8      348.03      346.49      4.00 o 
  -3  -2   8      566.75      633.91     12.11 o 
  -2  -2   8       27.82       23.91      0.61 o 
  -1  -2   8       49.75       41.83      2.91 o 
   0  -2   8      177.92      224.50      4.90 o 
   1  -2   8      167.07      156.85      3.59 o 
   2  -2   8       14.93       16.77      1.80 o 
   3  -2   8      360.02      337.22      5.91 o 
   4  -2   8        0.91        8.08      2.51 o 
   5  -2   8      106.95      107.07      2.59 o 
   6  -2   8        2.92        0.56      2.26 o 
   7  -2   8        1.88        1.78      2.34 o 
  -9  -1   8      139.24      133.58      3.35 o 
  -8  -1   8      127.91      127.20      2.41 o 
  -7  -1   8      166.81      182.90      3.78 o 
  -6  -1   8      199.18      220.40      2.85 o 
  -5  -1   8      126.28      126.68      2.38 o 
  -4  -1   8      116.94      135.00      2.02 o 
  -3  -1   8      541.06      557.43      7.78 o 
  -2  -1   8     2538.16     2415.99     27.12 o 
  -1  -1   8       38.53       36.01      3.06 o 
   0  -1   8     1318.89     1219.19     10.45 o 
   1  -1   8       23.89       36.62      3.06 o 
   2  -1   8      222.07      204.25      2.86 o 
   3  -1   8       88.75       86.23      3.59 o 
   4  -1   8       35.14       40.13      2.29 o 
   5  -1   8        1.84        0.57      1.92 o 
   6  -1   8       17.90       12.05      2.59 o 
  -9   0   8        9.89        8.79      2.32 o 
  -8   0   8       88.06       84.60      2.34 o 
  -7   0   8      205.60      182.66      3.34 o 
  -6   0   8       25.99       26.12      1.55 o 
  -5   0   8      429.57      464.31      9.28 o 
  -4   0   8        5.24        6.28      1.70 o 
  -3   0   8        6.16        7.20      2.15 o 
  -2   0   8        0.27        0.31      1.99 o 
  -1   0   8     1349.66     1220.58     15.32 o 
   0   0   8     1790.05     1858.42     23.75 o 
   1   0   8      706.63      716.18     14.48 o 
   2   0   8      602.04      602.40      7.95 o 
   3   0   8      625.19      606.73      6.31 o 
   4   0   8        9.03       10.62      2.29 o 
   5   0   8       33.10       31.76      2.58 o 
   6   0   8        0.07       -0.49      2.04 o 
 -10   1   8        2.61       -2.61      4.14 o 
  -9   1   8        5.00        6.51      1.61 o 
  -8   1   8        0.28        1.56      1.49 o 
  -7   1   8       16.33       22.69      1.59 o 
  -6   1   8      704.07      690.34      8.09 o 
  -5   1   8      891.03      853.74      6.56 o 
  -4   1   8       82.12       71.56      1.72 o 
  -3   1   8      899.55      832.56     10.27 o 
  -2   1   8      116.87      151.26      5.52 o 
  -1   1   8      288.61      253.24      3.68 o 
   0   1   8      169.55      184.96      5.90 o 
   1   1   8      373.51      341.33      5.98 o 
   2   1   8       14.21       21.03      3.43 o 
   3   1   8      263.56      256.72      8.43 o 
   4   1   8      156.28      171.65      3.65 o 
   5   1   8      112.05       96.37      3.35 o 
 -10   2   8      225.06      214.23      7.66 o 
  -9   2   8        0.02        1.00      1.07 o 
  -8   2   8     1219.70     1210.21      8.59 o 
  -7   2   8       94.88       87.92      1.98 o 
  -6   2   8      775.87      747.47      7.85 o 
  -5   2   8      555.07      554.01      6.05 o 
  -4   2   8      703.26      658.63      8.43 o 
  -3   2   8      278.83      293.31      3.84 o 
  -2   2   8     1575.53     1613.96     17.39 o 
  -1   2   8     1142.08     1010.40     20.00 o 
   0   2   8     3972.40     3857.22     32.88 o 
   1   2   8       96.17       91.09      4.59 o 
   2   2   8       50.32       50.87      5.59 o 
   3   2   8      196.09      195.19      4.92 o 
   4   2   8      121.12      109.79      3.48 o 
   5   2   8        0.44       -0.16      3.09 o 
 -10   3   8        1.61        0.61      6.59 o 
  -9   3   8        0.24        2.13      0.65 o 
  -8   3   8      287.07      285.20      2.77 o 
  -7   3   8       79.68       89.13      1.32 o 
  -6   3   8     1815.93     1747.79     15.22 o 
  -5   3   8        0.32        2.61      1.99 o 
  -4   3   8      150.98      142.78      4.06 o 
  -3   3   8     1337.51     1338.11     12.63 o 
  -2   3   8        4.74        9.17      2.16 o 
  -1   3   8     1494.82     1465.04     17.09 o 
   0   3   8     3115.79     2854.85     26.98 o 
   1   3   8        5.90        1.17      4.63 o 
   2   3   8      684.64      681.05     10.55 o 
   3   3   8      135.69      143.81      5.75 o 
   4   3   8      121.50      128.09      7.70 o 
 -10   4   8       33.54       50.72      8.58 o 
  -9   4   8       55.76       57.47      4.44 o 
  -8   4   8       64.31       55.93      1.70 o 
  -7   4   8       27.86       28.15      1.44 o 
  -6   4   8       20.25       24.49      2.44 o 
  -5   4   8       28.12       26.05      3.68 o 
  -4   4   8      682.26      685.54     13.26 o 
  -3   4   8      204.03      215.15      3.77 o 
  -2   4   8      295.15      311.74      5.13 o 
  -1   4   8      853.95      867.53     12.28 o 
   0   4   8       49.08       52.01      3.62 o 
   1   4   8       13.34       19.47      3.29 o 
   2   4   8       35.12       45.91      4.75 o 
   3   4   8        6.05        4.75      3.36 o 
   4   4   8       71.50       65.31      4.98 o 
 -10   5   8        4.87        0.46      6.44 o 
  -9   5   8       12.62       16.55      3.98 o 
  -8   5   8      228.55      211.50      2.32 o 
  -7   5   8      333.83      341.92      4.49 o 
  -6   5   8        0.73       -0.49      1.07 o 
  -5   5   8      142.90      140.65      5.21 o 
  -4   5   8     2264.34     2219.05     18.75 o 
  -3   5   8       15.67       10.11      2.31 o 
  -2   5   8        3.25        0.74      2.20 o 
  -1   5   8       10.87       16.66      2.86 o 
   0   5   8      251.64      260.55     17.85 o 
   1   5   8       35.48       40.28      4.61 o 
   2   5   8        9.03        8.37      5.90 o 
   3   5   8       17.55       15.27      4.44 o 
 -10   6   8       57.59       50.26      9.81 o 
  -9   6   8       10.94       15.17      4.29 o 
  -8   6   8       26.59       26.24      1.33 o 
  -7   6   8        0.12        1.61      0.88 o 
  -6   6   8      240.39      233.65      3.03 o 
  -5   6   8        1.07        2.09      1.90 o 
  -4   6   8      124.47      119.40      3.59 o 
  -3   6   8      138.51      127.81      4.12 o 
  -2   6   8      766.14      652.62     10.96 o 
  -1   6   8       22.78       17.45      3.09 o 
   0   6   8       37.71       26.05      4.29 o 
   1   6   8        4.75        5.38      3.41 o 
   2   6   8      125.06      123.26      6.61 o 
 -10   7   8      233.11      251.47      8.73 o 
  -9   7   8      226.17      245.95      7.97 o 
  -8   7   8      219.62      238.02      5.21 o 
  -7   7   8       26.55       36.28      1.87 o 
  -6   7   8      283.36      270.90      5.15 o 
  -5   7   8        8.13       10.42      1.95 o 
  -4   7   8       51.33       40.95      2.76 o 
  -3   7   8       40.91       41.55      3.78 o 
  -2   7   8        2.75        0.83      2.54 o 
  -1   7   8       13.04       12.26      3.30 o 
   0   7   8       10.11        8.87      3.52 o 
  -9   8   8        2.58        7.20      5.06 o 
  -8   8   8       45.17       49.95      2.28 o 
  -7   8   8       13.79       13.91      2.87 o 
  -6   8   8      108.84       93.66      6.13 o 
  -5   8   8      849.10      855.22     12.34 o 
  -4   8   8      723.46      717.05      9.61 o 
  -3   8   8      452.48      487.20      7.15 o 
  -2   8   8      144.42      142.13      8.05 o 
  -1   8   8        0.01        0.46      3.03 o 
  -8   9   8       24.11       14.50      2.89 o 
  -7   9   8       10.05        4.14      2.07 o 
  -6   9   8      398.74      394.49      5.25 o 
  -5   9   8      554.66      486.99      8.73 o 
  -4   9   8        0.15       -0.22      2.33 o 
  -3   9   8      128.53      123.89      4.44 o 
   2 -11   9       26.01       23.75      4.90 o 
   3 -11   9        1.03        0.15      3.52 o 
  -1 -10   9       10.61        8.36      3.45 o 
   0 -10   9       20.33       26.50      4.10 o 
   1 -10   9       19.74       24.49      2.53 o 
   2 -10   9       25.09       26.82      6.90 o 
   3 -10   9       20.12        9.71      1.53 o 
   4 -10   9       33.92       27.98      2.38 o 
   5 -10   9       16.99       10.18      1.86 o 
  -3  -9   9        3.74        2.63      1.38 o 
  -2  -9   9        0.02        0.80      1.03 o 
  -1  -9   9       19.65        9.39      1.54 o 
   0  -9   9       14.96       10.07      2.26 o 
   1  -9   9       75.67       91.29      6.36 o 
   2  -9   9        8.86        4.29      1.28 o 
   3  -9   9      125.76      121.21      5.36 o 
   4  -9   9        2.36        2.02      1.79 o 
   5  -9   9        1.80        4.45      1.37 o 
   6  -9   9        4.50        7.44      1.71 o 
  -4  -8   9        1.29        2.12      1.36 o 
  -3  -8   9        0.35       -0.04      1.57 o 
  -2  -8   9      284.11      270.31     13.44 o 
  -1  -8   9        4.34        2.92      0.74 o 
   0  -8   9      334.77      315.52      7.97 o 
   1  -8   9      190.03      161.06      5.67 o 
   2  -8   9       32.11       31.74      1.61 o 
   3  -8   9      167.53      154.45      3.98 o 
   4  -8   9       15.98       23.77      1.81 o 
   5  -8   9       21.64       19.66      3.26 o 
   6  -8   9      166.74      177.34      6.67 o 
  -5  -7   9       34.60       48.28      2.14 o 
  -4  -7   9       31.34       32.62      2.82 o 
  -3  -7   9       68.55       64.25      4.31 o 
  -2  -7   9      184.08      182.30     10.89 o 
  -1  -7   9      282.95      325.48      7.82 o 
   0  -7   9     1461.19     1550.49     21.45 o 
   1  -7   9       74.85       89.03      4.90 o 
   2  -7   9        7.89        9.81      3.22 o 
   3  -7   9       55.68       45.24      3.75 o 
   4  -7   9       28.91       25.73      2.81 o 
   5  -7   9      296.34      314.21      6.67 o 
   6  -7   9      131.77      127.96      3.82 o 
   7  -7   9       23.27       31.44      1.93 o 
  -6  -6   9        0.26        1.55      1.72 o 
  -5  -6   9        5.50        7.95      1.54 o 
  -4  -6   9      114.16      118.26      4.49 o 
  -3  -6   9        0.90        1.34      1.18 o 
  -2  -6   9        0.42        0.92      5.36 o 
  -1  -6   9      145.26      109.26      4.90 o 
   0  -6   9      723.81      662.31     10.57 o 
   1  -6   9       20.86       21.91      3.37 o 
   2  -6   9        6.80        3.89      2.20 o 
   3  -6   9      108.97      111.75      4.14 o 
   4  -6   9       58.36       59.03      2.05 o 
   5  -6   9       74.08       53.87      2.09 o 
   6  -6   9       19.43       18.47      2.69 o 
   7  -6   9       30.57       33.03     10.27 o 
  -7  -5   9        0.90        0.18      1.79 o 
  -6  -5   9        0.69       -0.61      1.53 o 
  -5  -5   9       22.04       20.61      2.15 o 
  -4  -5   9        2.29        2.86      1.39 o 
  -3  -5   9        0.55        0.43      0.90 o 
  -2  -5   9      262.79      253.00      5.98 o 
  -1  -5   9      264.46      192.93      5.21 o 
   0  -5   9      122.79      105.74      6.90 o 
   1  -5   9      139.85      137.50      7.82 o 
   2  -5   9        3.79        3.41      3.35 o 
   3  -5   9      376.52      360.46      4.63 o 
   4  -5   9      100.84       96.02      3.20 o 
   5  -5   9       41.85       54.29      4.29 o 
   6  -5   9       33.21       26.21      2.85 o 
   7  -5   9       42.82       48.49      7.28 o 
  -7  -4   9        0.01       -0.40      1.39 o 
  -6  -4   9       32.45       43.35      1.82 o 
  -5  -4   9      226.81      230.31      4.01 o 
  -4  -4   9        1.25        0.98      1.42 o 
  -3  -4   9       43.68       40.92      3.37 o 
  -2  -4   9       72.22       76.01      5.98 o 
  -1  -4   9      522.18      550.13      8.28 o 
   0  -4   9       37.87       51.16      3.75 o 
   1  -4   9      177.44      181.10      7.74 o 
   2  -4   9      135.06      120.94      2.06 o 
   3  -4   9        6.96        5.33      2.16 o 
   4  -4   9       63.87       76.41      2.84 o 
   5  -4   9        3.69        7.09      2.61 o 
   6  -4   9      101.31      105.16      3.99 o 
   7  -4   9       39.82       33.34      3.14 o 
  -8  -3   9       32.20       32.82      3.06 o 
  -7  -3   9       29.91       26.90      3.64 o 
  -6  -3   9      131.72      128.44      2.69 o 
  -5  -3   9      167.48      161.28      2.55 o 
  -4  -3   9       89.11       88.57      3.98 o 
  -3  -3   9      403.18      371.61      9.19 o 
  -2  -3   9       27.65       28.20      2.76 o 
  -1  -3   9      141.91      130.93      6.21 o 
   0  -3   9       49.79       39.91      1.61 o 
   1  -3   9      952.25      956.69      8.46 o 
   2  -3   9       57.64       57.09      1.90 o 
   3  -3   9      127.11      131.33      3.52 o 
   4  -3   9       12.21        7.82      2.91 o 
   5  -3   9       43.81       48.30      4.36 o 
   6  -3   9       31.12       33.09      2.56 o 
   7  -3   9        9.93        9.78      2.13 o 
  -9  -2   9       57.86       53.11      3.28 o 
  -8  -2   9        0.09        0.15      2.82 o 
  -7  -2   9        2.34        4.75      2.06 o 
  -6  -2   9      299.64      305.52      3.27 o 
  -5  -2   9      549.90      561.58      6.67 o 
  -4  -2   9     3534.28     3486.55     29.06 o 
  -3  -2   9        3.02        3.57      0.72 o 
  -2  -2   9     1181.67     1059.87     17.64 o 
  -1  -2   9      499.10      516.73      7.97 o 
   0  -2   9      283.49      316.14      9.35 o 
   1  -2   9      156.52      177.10      5.98 o 
   2  -2   9      121.25      133.88      3.22 o 
   3  -2   9      955.74      954.21      7.82 o 
   4  -2   9      470.33      463.32      5.30 o 
   5  -2   9      100.06      115.60      3.48 o 
   6  -2   9       24.12       20.53      3.18 o 
  -9  -1   9        4.15        6.61      2.02 o 
  -8  -1   9      102.13       95.47      2.53 o 
  -7  -1   9       13.27       10.58      2.15 o 
  -6  -1   9       41.60       39.95      2.23 o 
  -5  -1   9     2025.07     1934.27     16.01 o 
  -4  -1   9      533.05      527.21      6.34 o 
  -3  -1   9      371.56      362.73      6.39 o 
  -2  -1   9      361.87      383.26      6.59 o 
  -1  -1   9       83.07       79.38      3.83 o 
   0  -1   9       73.54       74.99      3.28 o 
   1  -1   9      595.52      625.75     12.41 o 
   2  -1   9        9.31       12.47      1.86 o 
   3  -1   9      279.30      265.61      3.87 o 
   4  -1   9       53.98       63.68      2.86 o 
   5  -1   9       20.79       18.84      3.10 o 
   6  -1   9       76.49       83.55      6.29 o 
  -9   0   9       72.33       73.02      2.44 o 
  -8   0   9      431.12      419.60      6.05 o 
  -7   0   9        0.52        0.23      0.91 o 
  -6   0   9      171.59      172.82      3.53 o 
  -5   0   9       74.06       72.76      1.85 o 
  -4   0   9      580.24      604.20     10.03 o 
  -3   0   9      124.78      116.62      6.28 o 
  -2   0   9      283.73      280.58      5.82 o 
  -1   0   9      366.36      349.11      4.49 o 
   0   0   9     1801.12     1806.66     15.82 o 
   1   0   9      369.89      368.24      6.35 o 
   2   0   9       16.36       21.93      2.86 o 
   3   0   9        8.94       13.79      2.17 o 
   4   0   9       34.53       31.43      3.38 o 
   5   0   9       18.93       22.36      3.53 o 
 -10   1   9      134.32      125.96      6.28 o 
  -9   1   9        4.46        2.92      1.21 o 
  -8   1   9       99.41       89.60      2.90 o 
  -7   1   9       38.47       33.09      1.23 o 
  -6   1   9       25.30       25.63      1.30 o 
  -5   1   9     1755.76     1715.20     15.00 o 
  -4   1   9       46.80       40.61      3.06 o 
  -3   1   9     6392.64     6659.54     79.38 o 
  -2   1   9     1179.43     1123.01     16.01 o 
  -1   1   9      297.95      285.85      4.90 o 
   0   1   9        0.00        1.70      2.53 o 
   1   1   9      694.66      693.48      8.00 o 
   2   1   9       70.56       75.49     11.03 o 
   3   1   9       70.02       80.46      6.69 o 
   4   1   9       38.95       35.25      3.78 o 
   5   1   9      723.00      734.70      9.15 o 
 -10   2   9        0.00       -0.15      5.98 o 
  -9   2   9       65.37       69.18      2.18 o 
  -8   2   9       22.41       26.46      1.31 o 
  -7   2   9      299.24      287.64      7.33 o 
  -6   2   9       86.17       69.67      2.26 o 
  -5   2   9      691.81      746.09      7.66 o 
  -4   2   9      561.93      546.30      7.97 o 
  -3   2   9     3196.85     3250.49     39.61 o 
  -2   2   9       75.47       73.22      2.75 o 
  -1   2   9      385.51      374.67      5.45 o 
   0   2   9      141.06      152.38      5.59 o 
   1   2   9        6.92        3.99      2.64 o 
   2   2   9      333.55      325.70      6.12 o 
   3   2   9       65.67       70.97      3.88 o 
   4   2   9      475.97      471.93     10.39 o 
 -10   3   9       62.25       73.40      5.06 o 
  -9   3   9      100.98      102.99      1.51 o 
  -8   3   9        3.74        5.71      0.84 o 
  -7   3   9        2.89        1.07      0.81 o 
  -6   3   9       87.37       91.41      3.60 o 
  -5   3   9        1.20        3.52      2.30 o 
  -4   3   9      268.35      243.61      5.32 o 
  -3   3   9      163.19      142.52      3.23 o 
  -2   3   9      196.37      183.31      6.05 o 
  -1   3   9      225.43      211.93      4.54 o 
   0   3   9      594.70      575.06     11.11 o 
   1   3   9       22.05       20.95      3.40 o 
   2   3   9      425.08      435.47      8.58 o 
   3   3   9      146.09      151.69      5.82 o 
   4   3   9       85.86       76.06      4.61 o 
 -10   4   9       14.83       13.94      4.29 o 
  -9   4   9       68.52       65.32      1.36 o 
  -8   4   9      127.11      119.42      4.89 o 
  -7   4   9      172.11      169.20      2.99 o 
  -6   4   9      659.69      619.86      8.28 o 
  -5   4   9       73.06       72.69      2.72 o 
  -4   4   9       23.80       29.44      2.78 o 
  -3   4   9       13.80        7.98      2.92 o 
  -2   4   9        6.41        7.51      2.90 o 
  -1   4   9       54.31       50.90      3.29 o 
   0   4   9        9.98        8.22      2.90 o 
   1   4   9      177.72      180.04      5.87 o 
   2   4   9        8.08        8.98      3.34 o 
   3   4   9       12.17       13.04      3.85 o 
 -10   5   9       65.70       62.52      5.82 o 
  -9   5   9       36.99       42.75      4.60 o 
  -8   5   9        2.81        0.95      0.85 o 
  -7   5   9       83.36       83.30      3.64 o 
  -6   5   9       68.12       66.00      1.88 o 
  -5   5   9       13.35       14.10      1.77 o 
  -4   5   9       25.86       24.98      3.97 o 
  -3   5   9       17.03       14.49      6.97 o 
  -2   5   9      202.83      209.96      4.43 o 
  -1   5   9        0.06        0.35      4.25 o 
   0   5   9       10.63        8.85      3.29 o 
   1   5   9       13.75       20.62      3.62 o 
   2   5   9       37.99       39.27      5.32 o 
 -10   6   9      140.33      159.06      8.12 o 
  -9   6   9      129.11      128.57      6.59 o 
  -8   6   9       89.11       96.01      3.98 o 
  -7   6   9      763.97      745.21      6.72 o 
  -6   6   9      153.55      137.86      3.26 o 
  -5   6   9      312.23      292.00      4.16 o 
  -4   6   9      640.47      635.94      8.21 o 
  -3   6   9       70.16       75.58      3.40 o 
  -2   6   9       73.01       70.29      4.46 o 
  -1   6   9      147.47      152.47      4.71 o 
   0   6   9       56.93       57.32      7.28 o 
   1   6   9      105.96      100.52      8.73 o 
  -9   7   9       31.18       44.13      5.67 o 
  -8   7   9      326.23      337.38      4.61 o 
  -7   7   9      937.15      948.99     10.42 o 
  -6   7   9        1.29        1.30      1.68 o 
  -5   7   9      739.90      703.08      8.94 o 
  -4   7   9       11.64       12.45      2.86 o 
  -3   7   9       25.13       17.37      3.92 o 
  -2   7   9      131.37      125.52      4.77 o 
  -1   7   9       25.32       19.51      3.63 o 
   0   7   9      186.53      171.74     15.55 o 
  -8   8   9       61.44       62.50      4.04 o 
  -7   8   9      328.58      357.38      4.39 o 
  -6   8   9       30.23       32.41      2.38 o 
  -5   8   9        7.87        8.35      2.49 o 
  -4   8   9       64.92       53.43      5.58 o 
  -3   8   9      107.14      124.51      5.38 o 
  -2   8   9       98.59       82.82      4.39 o 
  -7   9   9        0.02        1.78      1.68 o 
  -6   9   9      324.29      310.95      5.58 o 
  -5   9   9       27.08       27.51      2.82 o 
  -4   9   9        5.91       11.65      2.93 o 
  -1 -10  10       25.91       34.53      4.74 o 
   0 -10  10       20.11       32.18      5.67 o 
   1 -10  10        2.08        6.13      4.44 o 
   2 -10  10        4.61        1.84      6.44 o 
   3 -10  10        2.37        1.23      3.52 o 
   4 -10  10        0.09       -0.43      2.22 o 
  -2  -9  10      153.43      168.96      6.23 o 
  -1  -9  10        1.29        0.77      7.20 o 
   0  -9  10       33.51       32.49      5.06 o 
   1  -9  10        7.98       15.17      4.44 o 
   2  -9  10       10.70       11.34      3.83 o 
   3  -9  10      208.06      114.52     45.21 o 
   4  -9  10       23.23       19.93      7.08 o 
   5  -9  10       25.75       22.38      4.43 o 
  -4  -8  10        0.67        0.52      2.75 o 
  -3  -8  10      107.54      119.29     16.38 o 
  -2  -8  10       71.25       51.41     29.81 o 
  -1  -8  10       53.74       49.65      4.90 o 
   0  -8  10        5.05        7.66      6.90 o 
   1  -8  10        0.25        0.15      5.52 o 
   2  -8  10       19.76       20.23      3.83 o 
   3  -8  10      508.92      505.96     14.25 o 
   4  -8  10        4.77        0.81      2.60 o 
   5  -8  10      123.75      138.53      6.13 o 
   6  -8  10        5.52        4.16      2.16 o 
  -5  -7  10        1.11        3.65      1.40 o 
  -4  -7  10        0.60        1.26      0.99 o 
  -3  -7  10       47.48       37.14      2.41 o 
  -2  -7  10        0.50        0.31      3.22 o 
  -1  -7  10        1.80        0.77      3.37 o 
   0  -7  10      127.77      113.40      5.67 o 
   1  -7  10        1.24        2.30      3.22 o 
   2  -7  10       20.38       27.77      2.59 o 
   3  -7  10       53.22       51.83      4.69 o 
   4  -7  10       43.25       42.78      2.64 o 
   5  -7  10       46.02       47.12      3.49 o 
   6  -7  10       16.30       12.58      2.62 o 
  -6  -6  10       19.22        9.84      3.96 o 
  -5  -6  10       40.27       40.30      2.71 o 
  -4  -6  10       19.22       18.89      2.65 o 
  -3  -6  10        0.10        1.07      3.22 o 
  -2  -6  10        0.05       -0.15      2.76 o 
  -1  -6  10        7.55        7.97      3.52 o 
   0  -6  10       13.14       20.99      3.83 o 
   1  -6  10        3.98        2.70      2.20 o 
   2  -6  10        0.02        0.65      1.94 o 
   3  -6  10        0.86        0.64      1.88 o 
   4  -6  10       15.63       18.40      1.84 o 
   5  -6  10       40.56       41.50      1.83 o 
   6  -6  10        2.09        2.66      2.06 o 
  -7  -5  10        5.09        9.02      1.75 o 
  -6  -5  10       54.83       50.84      4.18 o 
  -5  -5  10       92.30       89.26      2.21 o 
  -4  -5  10       34.94       44.29      4.29 o 
  -3  -5  10      104.25      102.52      4.60 o 
  -2  -5  10        3.65        3.52      5.21 o 
  -1  -5  10      166.65      164.43      5.21 o 
   0  -5  10        6.09        3.30      2.20 o 
   1  -5  10      111.08      133.54      3.38 o 
   2  -5  10        6.92       11.73      0.87 o 
   3  -5  10        2.58       14.81      7.74 o 
   4  -5  10      315.55      304.65      4.55 o 
   5  -5  10       74.60       71.00      2.72 o 
   6  -5  10       43.00       49.48      2.79 o 
  -7  -4  10       90.36       85.78      3.10 o 
  -6  -4  10      254.98      275.34      4.71 o 
  -5  -4  10       60.63       49.04      7.05 o 
  -4  -4  10      466.16      440.11      8.43 o 
  -3  -4  10       56.58       58.54      3.98 o 
  -2  -4  10        9.73        7.51      3.06 o 
  -1  -4  10      137.72      148.77      9.42 o 
   0  -4  10      339.23      340.95     13.87 o 
   1  -4  10       77.39       79.18      4.37 o 
   2  -4  10       93.18       92.99      5.06 o 
   3  -4  10      266.83      271.98      7.36 o 
   4  -4  10       14.49       11.09      2.04 o 
   5  -4  10       18.01       15.99      2.67 o 
   6  -4  10        0.06        1.17      2.83 o 
  -8  -3  10       35.81       36.87      2.35 o 
  -7  -3  10      339.76      330.10      9.12 o 
  -6  -3  10      265.02      264.49      6.13 o 
  -5  -3  10      217.07      201.05      5.52 o 
  -4  -3  10      614.71      613.88     13.18 o 
  -3  -3  10       68.72       61.91      3.68 o 
  -2  -3  10      220.19      177.22      4.98 o 
  -1  -3  10      591.96      581.93     10.27 o 
   0  -3  10      537.29      498.30      9.73 o 
   1  -3  10     1445.75     1485.58     22.91 o 
   2  -3  10      423.31      395.64      6.19 o 
   3  -3  10        0.27        0.83      1.72 o 
   4  -3  10        0.50        2.56      2.28 o 
   5  -3  10        1.44        1.86      1.75 o 
   6  -3  10       10.45        8.45      2.44 o 
  -8  -2  10      109.28      117.08      6.74 o 
  -7  -2  10      341.52       24.83      2.91 o 
  -6  -2  10       11.14       11.57      2.61 o 
  -5  -2  10       74.13       71.85      2.65 o 
  -4  -2  10        0.79        0.31      0.98 o 
  -3  -2  10      474.68      433.90      7.24 o 
  -2  -2  10      142.00      148.25      2.19 o 
  -1  -2  10      599.81      542.47      8.89 o 
   0  -2  10     1659.84     1828.47     23.45 o 
   1  -2  10     2481.72     2477.24     22.38 o 
   2  -2  10      408.31      414.43      5.15 o 
   3  -2  10       28.48       22.08      2.62 o 
   4  -2  10       13.09       17.07      2.90 o 
   5  -2  10        7.44        7.07      2.11 o 
   6  -2  10       38.84       45.55      3.79 o 
  -9  -1  10       41.18       41.60      9.42 o 
  -8  -1  10        0.06       -0.91      2.83 o 
  -7  -1  10       16.75       12.95      2.87 o 
  -6  -1  10      121.25      114.82      2.31 o 
  -5  -1  10      309.51      284.84      3.99 o 
  -4  -1  10       81.36       88.71      2.71 o 
  -3  -1  10      248.80      239.70      6.44 o 
  -2  -1  10      331.56      344.79     10.27 o 
  -1  -1  10      126.83      124.89      4.75 o 
   0  -1  10        7.62        6.52      2.49 o 
   1  -1  10        8.19        6.56      2.57 o 
   2  -1  10        4.90        2.71      1.97 o 
   3  -1  10       18.29       23.65      3.74 o 
   4  -1  10      311.16      336.20      4.49 o 
   5  -1  10      143.77      127.91      3.88 o 
  -9   0  10       64.23       52.88      1.96 o 
  -8   0  10      222.61      216.09      3.44 o 
  -7   0  10       10.39        8.74      1.37 o 
  -6   0  10      356.11      320.80      4.32 o 
  -5   0  10      822.45      839.02     11.57 o 
  -4   0  10      500.62      485.01      4.82 o 
  -3   0  10       53.29       66.20      3.98 o 
  -2   0  10      303.79      343.72      6.90 o 
  -1   0  10       69.43       50.42      6.59 o 
   0   0  10     2294.11     2090.05     20.07 o 
   1   0  10      319.84      302.80      5.23 o 
   2   0  10       56.14       57.81      4.22 o 
   3   0  10      373.89      386.82      5.12 o 
   4   0  10        8.34        5.32      2.51 o 
   5   0  10       49.24       53.40      7.17 o 
  -9   1  10       28.80       36.42      2.26 o 
  -8   1  10       44.98       47.80      1.75 o 
  -7   1  10      174.58      174.94      2.76 o 
  -6   1  10      560.11      583.87      6.15 o 
  -5   1  10      117.20      105.17      4.06 o 
  -4   1  10      146.45      149.56      4.44 o 
  -3   1  10      100.21      102.52      4.44 o 
  -2   1  10      251.32      290.40      4.43 o 
  -1   1  10      693.11      718.38      7.90 o 
   0   1  10     1665.43     1573.10     14.90 o 
   1   1  10       25.72       19.51      3.58 o 
   2   1  10     1716.21     1684.08     45.74 o 
   3   1  10        5.59        3.69      2.45 o 
   4   1  10        5.71        3.73      3.55 o 
 -10   2  10       39.05       43.06      4.60 o 
  -9   2  10      199.83      178.16      2.82 o 
  -8   2  10      110.22      100.32      2.04 o 
  -7   2  10       35.97       36.11      1.53 o 
  -6   2  10       22.51       23.37      1.50 o 
  -5   2  10      134.06      133.93      3.98 o 
  -4   2  10      213.30      219.29      8.43 o 
  -3   2  10      632.49      555.80      7.28 o 
  -2   2  10       32.05       32.17      2.64 o 
  -1   2  10      285.96      308.37      5.08 o 
   0   2  10       10.77       12.56      2.90 o 
   1   2  10       46.82       53.82      3.60 o 
   2   2  10       21.81       26.09      4.52 o 
   3   2  10       54.39       53.60      4.99 o 
   4   2  10        2.45        0.29      2.89 o 
 -10   3  10       11.59       14.71      4.14 o 
  -9   3  10        5.05        3.61      1.39 o 
  -8   3  10      413.05      405.68      5.07 o 
  -7   3  10       23.58       28.31      1.45 o 
  -6   3  10        3.27        3.32      2.94 o 
  -5   3  10       68.60       66.81      3.52 o 
  -4   3  10     3521.70     3502.80     50.80 o 
  -3   3  10      735.35      718.88      8.69 o 
  -2   3  10       40.54       45.71      4.14 o 
  -1   3  10      269.86      269.45      4.91 o 
   0   3  10       46.04       47.99      4.29 o 
   1   3  10       59.88       62.64      5.36 o 
   2   3  10        6.40       10.38      3.34 o 
   3   3  10       10.87        6.45      3.57 o 
 -10   4  10        0.01       -0.31      3.68 o 
  -9   4  10       79.87       79.86      2.74 o 
  -8   4  10        0.16        0.32      1.03 o 
  -7   4  10      452.43      420.23      4.97 o 
  -6   4  10       26.11       27.58      2.61 o 
  -5   4  10      100.07       79.49      2.99 o 
  -4   4  10      133.01      122.34      3.66 o 
  -3   4  10      427.77      433.84      5.67 o 
  -2   4  10      575.98      511.89      9.27 o 
  -1   4  10       11.85        9.59      2.86 o 
   0   4  10      312.26      293.71     10.96 o 
   1   4  10       37.73       42.06      7.28 o 
   2   4  10       19.66       23.89      4.05 o 
 -10   5  10      232.28      227.56      8.43 o 
  -9   5  10      436.87      429.99      9.50 o 
  -8   5  10      141.77      151.93      2.69 o 
  -7   5  10      337.82      368.80      4.99 o 
  -6   5  10       11.11       14.05      1.72 o 
  -5   5  10        0.00        0.80      2.18 o 
  -4   5  10      139.50      135.87      3.62 o 
  -3   5  10       35.60       38.86      3.53 o 
  -2   5  10      627.18      535.93      8.54 o 
  -1   5  10      176.61      182.62      5.79 o 
   0   5  10       34.80       31.97      3.77 o 
   1   5  10       53.07       67.16      5.75 o 
  -9   6  10       59.44       64.51      9.65 o 
  -8   6  10        0.03       -0.89      1.92 o 
  -7   6  10      234.20      223.43      3.46 o 
  -6   6  10      128.76      135.71      5.67 o 
  -5   6  10      391.77      412.40      7.05 o 
  -4   6  10     1038.13     1033.27     11.96 o 
  -3   6  10      615.71      671.77      9.68 o 
  -2   6  10     1352.87     1439.89     20.38 o 
  -1   6  10        1.47        0.83      2.98 o 
   0   6  10      100.34      110.81      6.75 o 
  -9   7  10       50.44       46.59      5.67 o 
  -8   7  10       63.86       77.24      3.39 o 
  -7   7  10        1.08        0.49      2.54 o 
  -6   7  10       91.45       85.66      3.29 o 
  -5   7  10      442.79      406.16      6.68 o 
  -4   7  10        3.37        4.42      3.25 o 
  -3   7  10      150.26      131.17      4.44 o 
  -2   7  10      291.49      298.01      9.58 o 
  -1   7  10       32.50       31.26      5.15 o 
  -8   8  10        6.54        7.82      1.62 o 
  -7   8  10        7.78        5.11      2.13 o 
  -6   8  10       13.49       18.55      2.91 o 
  -5   8  10        0.03        2.49      2.22 o 
  -4   8  10        0.77       -0.60      2.38 o 
  -3   8  10        5.23        6.64      3.03 o 
   0 -10  11      151.80      143.28      7.36 o 
   1 -10  11      130.03       96.54     10.57 o 
   2 -10  11        6.30        8.43      4.29 o 
   3 -10  11      106.65      103.03      9.88 o 
  -2  -9  11        1.04        3.37      4.90 o 
  -1  -9  11       19.37       32.79      5.36 o 
   0  -9  11      316.00      341.42      9.35 o 
   1  -9  11      114.97      137.30      6.28 o 
   2  -9  11       40.58       46.43      4.75 o 
   3  -9  11       32.76       42.59      3.35 o 
   4  -9  11       19.14       16.07      9.27 o 
  -3  -8  11       23.77       21.76      5.36 o 
  -2  -8  11       14.44       16.70      4.75 o 
  -1  -8  11        0.37        1.99      3.83 o 
   0  -8  11       65.19       55.93      5.06 o 
   1  -8  11        0.24        3.22      3.68 o 
   2  -8  11       74.75       84.67      3.62 o 
   3  -8  11        0.64        1.57      2.44 o 
   4  -8  11        4.61        1.38      2.60 o 
   5  -8  11       12.76       10.08      2.46 o 
  -5  -7  11        4.00        3.68      4.29 o 
  -4  -7  11       74.03       87.96      5.82 o 
  -3  -7  11       29.92       36.32      8.43 o 
  -2  -7  11       44.45       53.33      8.12 o 
  -1  -7  11      103.49       65.28      8.43 o 
   0  -7  11      192.48      181.28      9.81 o 
   1  -7  11       82.66       89.73     11.26 o 
   2  -7  11        2.34        3.58      2.38 o 
   3  -7  11        0.00       -0.57      2.09 o 
   4  -7  11       18.81       27.95      7.05 o 
   5  -7  11       34.67       43.97      2.99 o 
  -5  -6  11       42.55       37.54      2.30 o 
  -4  -6  11       77.97       59.15      5.06 o 
  -3  -6  11        8.57        6.59      6.59 o 
  -2  -6  11       46.85       46.89      4.29 o 
  -1  -6  11        2.15        0.77      3.06 o 
   0  -6  11        0.00        0.31      2.91 o 
   1  -6  11        0.16       -0.03      1.98 o 
   2  -6  11       15.26       11.61      2.53 o 
   3  -6  11       59.58       50.35      2.90 o 
   4  -6  11        1.65        1.28      1.69 o 
   5  -6  11        0.68        1.33      1.55 o 
   6  -6  11       68.19       82.17      3.90 o 
  -6  -5  11        5.30        5.10      1.42 o 
  -5  -5  11        8.29        3.83      3.52 o 
  -4  -5  11       66.19       67.12      8.28 o 
  -3  -5  11      151.14      133.63      5.52 o 
  -2  -5  11       29.15       31.57      3.83 o 
  -1  -5  11      761.31      774.79     12.11 o 
   0  -5  11       78.19       75.51      3.82 o 
   1  -5  11       22.66       18.25      2.72 o 
   2  -5  11       38.55       30.17      1.64 o 
   3  -5  11       89.11       87.07      3.36 o 
   4  -5  11       27.97       32.36      2.13 o 
   5  -5  11       15.68       23.98      2.58 o 
   6  -5  11        6.95        6.03      2.39 o 
  -7  -4  11       84.99       86.73      4.90 o 
  -6  -4  11       11.54        6.74      3.37 o 
  -5  -4  11       22.18       24.21      3.83 o 
  -4  -4  11     1713.88     1728.71     24.21 o 
  -3  -4  11      107.82      115.24      4.90 o 
  -2  -4  11     1193.23     1181.14     42.45 o 
  -1  -4  11      819.17      789.11     19.38 o 
   0  -4  11        0.15        1.84      2.24 o 
   1  -4  11      320.51      329.50      8.81 o 
   2  -4  11       24.05       20.83      7.13 o 
   3  -4  11      124.98      122.01      2.80 o 
   4  -4  11      567.05      554.84     14.79 o 
   5  -4  11       63.09       69.76      3.05 o 
   6  -4  11       62.00       68.88      5.91 o 
  -8  -3  11        1.66        1.99      5.06 o 
  -7  -3  11        6.13        7.66      3.37 o 
  -6  -3  11       65.66       72.02      3.98 o 
  -5  -3  11      274.51      241.51      9.04 o 
  -4  -3  11      313.49      305.87      6.90 o 
  -3  -3  11        1.44        2.51      2.09 o 
  -2  -3  11      420.39      442.73      9.96 o 
  -1  -3  11        0.22       -0.31      1.99 o 
   0  -3  11       22.82       22.77      1.04 o 
   1  -3  11      206.14      208.55      3.37 o 
   2  -3  11        9.53        7.63      2.46 o 
   3  -3  11      165.82      174.56      7.51 o 
   4  -3  11      194.84      206.30      4.12 o 
   5  -3  11        3.61        1.79      2.39 o 
  -8  -2  11        7.80       10.57      5.06 o 
  -7  -2  11        8.13        7.23      1.96 o 
  -6  -2  11      143.80      154.81      3.68 o 
  -5  -2  11        0.25       -0.40      0.99 o 
  -4  -2  11       99.16       99.61      4.08 o 
  -3  -2  11      230.21      207.20      4.33 o 
  -2  -2  11      141.98      137.22      1.80 o 
  -1  -2  11      276.63      263.27     10.42 o 
   0  -2  11      550.55      528.07     10.42 o 
   1  -2  11      871.17      846.27     21.30 o 
   2  -2  11        2.78        3.15      2.15 o 
   3  -2  11      219.97      216.15      3.63 o 
   4  -2  11       99.84       92.56      3.36 o 
   5  -2  11       12.59       11.24      2.81 o 
  -9  -1  11       11.18       10.04      1.81 o 
  -8  -1  11        3.53        5.68      1.64 o 
  -7  -1  11        3.46        7.01      1.50 o 
  -6  -1  11       12.78       10.56      2.13 o 
  -5  -1  11      100.11      107.86      2.86 o 
  -4  -1  11      520.82      524.85      6.61 o 
  -3  -1  11     1568.43     1673.76     15.17 o 
  -2  -1  11      727.50      719.93     11.34 o 
  -1  -1  11      640.04      657.40     10.88 o 
   0  -1  11       49.79       45.98      9.04 o 
   1  -1  11      508.72      522.26      9.82 o 
   2  -1  11       50.59       55.15      2.42 o 
   3  -1  11       56.38       64.63      2.74 o 
   4  -1  11        7.16        8.56      2.56 o 
   5  -1  11      474.84      513.57      8.26 o 
  -9   0  11       75.64       81.78      3.23 o 
  -8   0  11        6.47        7.24      1.88 o 
  -7   0  11      113.54      110.11      1.92 o 
  -6   0  11       90.83       93.30      1.97 o 
  -5   0  11      116.38      104.52      2.89 o 
  -4   0  11        0.33        0.08      1.68 o 
  -3   0  11       21.76       18.70      3.52 o 
  -2   0  11       76.71       94.70      4.90 o 
  -1   0  11      290.31      280.35      8.12 o 
   0   0  11      658.81      648.46      7.84 o 
   1   0  11        3.15        3.03      2.57 o 
   2   0  11       57.70       71.19      3.82 o 
   3   0  11        0.02        1.90      2.35 o 
   4   0  11      310.76      306.21      6.27 o 
  -9   1  11        7.02        7.67      1.44 o 
  -8   1  11       42.58       35.50      1.91 o 
  -7   1  11       61.03       45.52      1.75 o 
  -6   1  11       78.35       64.44      3.70 o 
  -5   1  11      133.14      149.16      2.76 o 
  -4   1  11      923.34      922.36     13.18 o 
  -3   1  11      552.95      510.75      9.19 o 
  -2   1  11      150.10      134.22      4.21 o 
  -1   1  11      204.01      197.60      6.83 o 
   0   1  11       10.77       13.49      3.33 o 
   1   1  11       36.61       34.10      4.22 o 
   2   1  11       34.32       21.78      4.21 o 
   3   1  11       41.03       54.48      3.37 o 
   4   1  11       32.37       33.45      3.61 o 
  -9   2  11       13.41       13.83      2.30 o 
  -8   2  11      192.87      194.93      2.96 o 
  -7   2  11      201.45      221.96      2.67 o 
  -6   2  11     1457.26     1452.37     14.79 o 
  -5   2  11        7.68       11.65      2.91 o 
  -4   2  11       78.89       74.93      4.44 o 
  -3   2  11       58.45       47.72      3.44 o 
  -2   2  11        0.02        0.40      2.09 o 
  -1   2  11       17.75       17.77      3.01 o 
   0   2  11      303.91      288.62      5.39 o 
   1   2  11      571.10      585.29      8.32 o 
   2   2  11      109.57       99.36      6.51 o 
   3   2  11      153.43      163.54      5.40 o 
  -9   3  11       75.28       69.41      2.17 o 
  -8   3  11        8.43       10.53      1.83 o 
  -7   3  11       42.81       44.97      3.52 o 
  -6   3  11       67.69       73.32      3.06 o 
  -5   3  11       13.40       11.49      2.91 o 
  -4   3  11       46.87       43.26      9.88 o 
  -3   3  11       54.07       40.30      4.60 o 
  -2   3  11        0.14        0.07      2.09 o 
  -1   3  11       79.18       74.43      3.67 o 
   0   3  11       25.21       37.73      4.67 o 
   1   3  11       42.33       58.39      5.19 o 
   2   3  11        3.42        4.88      4.41 o 
  -9   4  11        1.47        1.07      3.52 o 
  -8   4  11       28.03       26.32      1.67 o 
  -7   4  11      436.73      445.83      6.41 o 
  -6   4  11       24.15       26.97      2.91 o 
  -5   4  11      319.70      302.67      4.32 o 
  -4   4  11      926.85      896.98     21.22 o 
  -3   4  11      124.40      116.17      3.60 o 
  -2   4  11      484.49      513.15     17.09 o 
  -1   4  11        0.16        1.04      3.62 o 
   0   4  11       35.34       44.00      3.88 o 
   1   4  11       68.84       71.01      7.59 o 
  -9   5  11       17.80       15.63      4.60 o 
  -8   5  11        2.56        1.61      1.08 o 
  -7   5  11      598.07      598.43     15.94 o 
  -6   5  11      195.27      176.62      5.00 o 
  -5   5  11     1067.74      994.22      9.97 o 
  -4   5  11      122.71      112.99      3.62 o 
  -3   5  11       13.55       16.02      4.14 o 
  -2   5  11       12.81       27.91      9.50 o 
  -1   5  11      123.02       98.28      4.67 o 
   0   5  11      139.90      123.12      5.46 o 
  -9   6  11       48.10       61.45      5.36 o 
  -8   6  11        2.47        2.20      1.75 o 
  -7   6  11       68.24       78.97      2.82 o 
  -6   6  11       40.85       46.51      2.42 o 
  -5   6  11      251.13      282.26      5.90 o 
  -4   6  11        3.65        2.22      2.89 o 
  -3   6  11       22.45       21.33      3.40 o 
  -2   6  11        0.10        0.43      2.86 o 
  -1   6  11        0.00       -1.73      5.84 o 
  -8   7  11        2.99        7.79      1.92 o 
  -7   7  11       88.13       94.77      2.65 o 
  -6   7  11      108.07      118.81      3.25 o 
  -5   7  11       15.23       15.07      2.59 o 
  -4   7  11        2.28        1.79      2.49 o 
  -3   7  11       48.02       51.99      6.44 o 
  -2   7  11       75.55       83.10      4.49 o 
  -1  -9  12       23.73       30.65      9.19 o 
   0  -9  12        0.75       -0.15      7.05 o 
   1  -9  12        0.53        4.14      4.14 o 
   2  -9  12        0.42       -0.31      2.59 o 
   3  -9  12        1.47        2.07      3.29 o 
  -3  -8  12        6.95        6.44      4.75 o 
  -2  -8  12        0.10        0.15      3.83 o 
  -1  -8  12       57.11       37.54      5.21 o 
   0  -8  12       80.58       75.70      9.50 o 
   1  -8  12        1.17        4.31      3.53 o 
   2  -8  12       34.55       47.65     10.19 o 
   3  -8  12       29.53       28.47      3.08 o 
   4  -8  12        1.90        3.32      2.53 o 
  -4  -7  12       36.30       34.33      5.36 o 
  -3  -7  12       18.44       14.56      4.60 o 
  -2  -7  12        1.29        1.69      3.83 o 
  -1  -7  12      216.35      228.33      7.51 o 
   0  -7  12       56.31       77.69      5.21 o 
   1  -7  12       68.93       71.86      4.33 o 
   2  -7  12        0.30        1.20      3.20 o 
   3  -7  12       13.72       12.38      2.75 o 
   4  -7  12       26.61       25.22      3.68 o 
   5  -7  12       10.41        8.21      2.57 o 
  -5  -6  12        4.60        3.52      4.14 o 
  -4  -6  12      438.47      456.04     10.57 o 
  -3  -6  12       98.78      118.15      5.98 o 
  -2  -6  12       26.93       20.99      4.14 o 
  -1  -6  12       20.07       20.07      3.98 o 
   0  -6  12       86.62       69.53      4.67 o 
   1  -6  12      162.58      163.29      5.13 o 
   2  -6  12       48.42       30.84      4.83 o 
   3  -6  12       58.26       65.54      4.25 o 
   4  -6  12       60.47       59.41      4.56 o 
   5  -6  12       19.46       18.56      2.34 o 
  -6  -5  12       80.81       81.98      8.73 o 
  -5  -5  12       30.54       24.52      4.29 o 
  -4  -5  12      557.95      567.30     11.03 o 
  -3  -5  12       69.12       58.54      7.97 o 
  -2  -5  12       14.83       19.92      6.59 o 
  -1  -5  12       77.84       66.63      4.21 o 
   0  -5  12       24.28       33.49      3.70 o 
   1  -5  12     1307.05     1340.58     23.06 o 
   2  -5  12      507.16      501.99     10.90 o 
   3  -5  12      132.16      147.44      6.74 o 
   4  -5  12      187.26      192.49      4.02 o 
   5  -5  12       23.81       20.86      2.44 o 
  -7  -4  12       98.52       99.91      5.36 o 
  -6  -4  12       17.14       14.56      6.44 o 
  -5  -4  12       32.45       36.16      3.98 o 
  -4  -4  12        8.46        5.82      6.44 o 
  -3  -4  12      179.81      178.13      4.90 o 
  -2  -4  12        1.92        4.92      2.89 o 
  -1  -4  12        0.83        0.81      2.64 o 
   0  -4  12      356.71      361.27      7.36 o 
   1  -4  12     1137.09     1083.91     46.20 o 
   2  -4  12       10.25       11.22      2.38 o 
   3  -4  12      278.59      252.70      8.89 o 
   4  -4  12       43.41       37.92      3.83 o 
   5  -4  12       12.63       10.71      2.52 o 
  -7  -3  12       15.36        8.89      3.22 o 
  -6  -3  12       15.25       15.17      3.22 o 
  -5  -3  12        0.31        0.77      2.61 o 
  -4  -3  12       15.50       14.95      2.42 o 
  -3  -3  12       66.66       71.89      5.90 o 
  -2  -3  12        0.84        0.70      2.78 o 
  -1  -3  12       31.51       21.54      1.84 o 
   0  -3  12        0.09        0.80      1.41 o 
   1  -3  12       17.25       24.37      1.59 o 
   2  -3  12       40.08       40.13      4.29 o 
   3  -3  12       37.91       40.17      2.52 o 
   4  -3  12       58.33       64.39      8.12 o 
   5  -3  12       48.13       53.87      3.50 o 
  -8  -2  12        3.10        3.68      2.91 o 
  -7  -2  12        9.44        9.13      1.43 o 
  -6  -2  12        6.29        5.85      1.20 o 
  -5  -2  12      127.41      123.09      5.70 o 
  -4  -2  12      101.18       93.99      1.62 o 
  -3  -2  12       31.94       32.83      0.99 o 
  -2  -2  12        2.14        5.06      3.68 o 
  -1  -2  12        0.75        3.52      3.68 o 
   0  -2  12      258.49      260.36     11.34 o 
   1  -2  12      186.08      193.58      5.13 o 
   2  -2  12       74.71       93.33      3.95 o 
   3  -2  12      301.75      309.93      4.89 o 
   4  -2  12       15.13       17.16      2.36 o 
  -8  -1  12      233.68      242.38     10.57 o 
  -7  -1  12        4.39        4.10      1.45 o 
  -6  -1  12        0.03        0.28      1.06 o 
  -5  -1  12       52.35       40.64      2.64 o 
  -4  -1  12       10.68       12.13      1.16 o 
  -3  -1  12       34.71       31.41      4.29 o 
  -2  -1  12      590.49      630.13     11.03 o 
  -1  -1  12       89.42      103.28      5.52 o 
   0  -1  12        0.72        1.38      3.83 o 
   1  -1  12        6.94        6.03      2.64 o 
   2  -1  12      299.26      281.59      4.10 o 
   3  -1  12       20.02       24.77      4.58 o 
   4  -1  12       17.84       14.10      4.34 o 
  -9   0  12      122.72      105.24      2.21 o 
  -8   0  12      318.54      291.13      6.03 o 
  -7   0  12        2.24        3.40      1.47 o 
  -6   0  12      183.50      195.47      4.24 o 
  -5   0  12       31.97       40.96      2.11 o 
  -4   0  12      346.54      362.16      7.66 o 
  -3   0  12     2158.48     2123.15     32.64 o 
  -2   0  12        0.02        0.46      3.37 o 
  -1   0  12      116.03       98.48      5.82 o 
   0   0  12       82.17       72.13      3.56 o 
   1   0  12       22.03       26.70      4.21 o 
   2   0  12      233.39      241.33      6.42 o 
   3   0  12        2.45        3.99      3.12 o 
  -9   1  12       80.05       80.89      1.97 o 
  -8   1  12      269.81      273.12      3.14 o 
  -7   1  12        7.25        9.08      1.75 o 
  -6   1  12      141.16      140.54      2.37 o 
  -5   1  12        1.71        3.65      2.69 o 
  -4   1  12      609.28      646.68     10.42 o 
  -3   1  12     1058.76     1073.60     15.94 o 
  -2   1  12        0.22       -1.26      2.24 o 
  -1   1  12     1021.61     1041.08     11.03 o 
   0   1  12      106.39       93.21      3.88 o 
   1   1  12      183.51      195.31     10.65 o 
   2   1  12        3.67        4.00      4.18 o 
   3   1  12       12.67       12.50      2.83 o 
  -9   2  12        0.14       -0.14      1.59 o 
  -8   2  12       90.19       93.92      2.17 o 
  -7   2  12      172.05      182.77      3.64 o 
  -6   2  12        1.31        2.82      1.72 o 
  -5   2  12      205.88      182.51      7.97 o 
  -4   2  12       23.80       19.31      3.52 o 
  -3   2  12      379.03      399.82      6.44 o 
  -2   2  12      137.95      148.59      9.81 o 
  -1   2  12      116.63      122.94      4.25 o 
   0   2  12      242.67      226.60      8.20 o 
   1   2  12       58.38       75.91      4.36 o 
   2   2  12       32.65       33.26      4.37 o 
  -9   3  12      205.41      192.32      2.88 o 
  -8   3  12       27.30       27.80      1.68 o 
  -7   3  12      329.55      334.96      9.78 o 
  -6   3  12      212.79      205.89      3.57 o 
  -5   3  12       14.06       18.39      3.37 o 
  -4   3  12       10.76       11.56      2.42 o 
  -3   3  12       33.73       36.11      3.41 o 
  -2   3  12      621.33      604.91      9.31 o 
  -1   3  12      156.55      174.07      4.80 o 
   0   3  12       93.04       69.99      7.02 o 
   1   3  12      263.30      258.98      6.32 o 
  -9   4  12      101.72       90.87      5.52 o 
  -8   4  12        5.19        5.10      1.59 o 
  -7   4  12      463.69      459.05      7.68 o 
  -6   4  12       77.02       88.57      4.14 o 
  -5   4  12      104.08      106.45      4.17 o 
  -4   4  12       66.95       72.97      3.82 o 
  -3   4  12      117.05      141.67      4.25 o 
  -2   4  12     1044.05     1124.35     16.37 o 
  -1   4  12       71.07       59.46      5.06 o 
   0   4  12      440.15      421.33      8.20 o 
  -8   5  12      140.86      148.33      3.29 o 
  -7   5  12       67.70       68.36      7.28 o 
  -6   5  12        0.56       -0.33      2.91 o 
  -5   5  12       26.72       23.92      3.14 o 
  -4   5  12       69.85       62.50      3.27 o 
  -3   5  12        8.12        4.86      3.64 o 
  -2   5  12      200.46      227.21      5.61 o 
  -1   5  12        0.88       -0.36      3.85 o 
  -8   6  12       31.39       30.78      5.29 o 
  -7   6  12       32.97       31.53      2.20 o 
  -6   6  12        3.61        4.38      2.64 o 
  -5   6  12       19.83       16.06      3.32 o 
  -4   6  12       24.92       13.60      3.71 o 
  -3   6  12        6.77        7.69      3.59 o 
  -2   6  12       14.25       17.72      3.67 o 
  -6   7  12        4.01        7.68      2.73 o 
  -5   7  12       36.84       44.25      3.79 o 
  -4   7  12       58.18       57.51      4.34 o 
   1  -9  13        5.89        5.20      4.04 o 
  -2  -8  13       19.15       18.39      5.06 o 
  -1  -8  13        2.66       -0.92      4.14 o 
   0  -8  13       19.62       22.07      4.90 o 
   1  -8  13        6.12        4.50      3.66 o 
   2  -8  13       16.64       10.39      5.61 o 
   3  -8  13       66.58       67.63      3.77 o 
  -4  -7  13        0.00       -2.76      4.44 o 
  -3  -7  13       17.98       20.99      8.58 o 
  -2  -7  13        0.16       -4.60      7.36 o 
  -1  -7  13      164.35      182.20     11.03 o 
   0  -7  13       69.47       56.67      7.43 o 
   1  -7  13      143.40      160.48     11.57 o 
   2  -7  13      207.91      210.87      6.11 o 
   3  -7  13       28.36       33.46      3.96 o 
   4  -7  13        3.05        2.01      2.68 o 
  -5  -6  13        3.84        1.38      3.98 o 
  -4  -6  13       60.02       68.35      9.65 o 
  -3  -6  13       33.77       36.62      8.58 o 
  -2  -6  13       90.97      106.66      5.52 o 
  -1  -6  13      121.00      126.49      4.19 o 
   0  -6  13        1.96        1.60      3.34 o 
   1  -6  13      397.40      400.73     26.05 o 
   2  -6  13       61.11       69.43      4.62 o 
   3  -6  13        0.16        0.71      3.17 o 
   4  -6  13      100.12      109.94      4.72 o 
  -6  -5  13       46.16       40.00      4.75 o 
  -5  -5  13        0.09        0.00      3.22 o 
  -4  -5  13        1.95        1.53      3.52 o 
  -3  -5  13       42.47       49.19      4.60 o 
  -2  -5  13       51.65       53.43      3.34 o 
  -1  -5  13        1.14        0.07      2.20 o 
   0  -5  13      167.49      197.63     11.11 o 
   1  -5  13        0.01        0.79      2.72 o 
   2  -5  13        9.93        5.48      1.50 o 
   3  -5  13       41.98       48.64      6.13 o 
   4  -5  13       54.02       44.27      3.06 o 
  -6  -4  13       36.44       42.29      4.29 o 
  -5  -4  13        0.60        0.77      5.36 o 
  -4  -4  13        5.63        8.75      2.59 o 
  -3  -4  13       54.73       49.58      7.51 o 
  -2  -4  13       21.93       16.97      2.79 o 
  -1  -4  13       11.74        8.31      3.32 o 
   0  -4  13        7.34        6.98      2.72 o 
   1  -4  13       88.41       77.10      4.14 o 
   2  -4  13       31.00       29.64      1.72 o 
   3  -4  13       25.15       29.07      2.10 o 
   4  -4  13       66.09       76.94      3.37 o 
  -7  -3  13        0.09        1.23      2.91 o 
  -6  -3  13       13.63       18.35      2.59 o 
  -5  -3  13       30.65       29.16      3.29 o 
  -4  -3  13      106.17      108.29      3.83 o 
  -3  -3  13       17.58       25.43      7.13 o 
  -2  -3  13       99.81       95.56     11.72 o 
  -1  -3  13      196.07      175.98     12.72 o 
   0  -3  13        9.20       11.52      1.69 o 
   1  -3  13       63.35       73.99      2.12 o 
   2  -3  13       56.27       56.88      3.39 o 
   3  -3  13       21.88       21.84      2.42 o 
   4  -3  13       24.99       25.48      3.88 o 
  -7  -2  13        1.49        0.78      1.36 o 
  -6  -2  13        3.37        4.29      1.33 o 
  -5  -2  13      125.67      129.59      4.56 o 
  -4  -2  13        3.54        3.57      1.34 o 
  -3  -2  13      326.30      303.96      8.26 o 
  -2  -2  13       71.04       59.30      5.06 o 
  -1  -2  13       49.31       40.46      4.90 o 
   0  -2  13      225.40      205.86      3.35 o 
   1  -2  13        0.04       -0.19      1.53 o 
   2  -2  13        9.15       11.61      2.28 o 
   3  -2  13        0.27        0.84      3.08 o 
  -8  -1  13        7.01        8.80      1.83 o 
  -7  -1  13        5.10        3.80      1.63 o 
  -6  -1  13       44.59       40.62      3.10 o 
  -5  -1  13      228.75      231.83      6.11 o 
  -4  -1  13      334.39      335.23      7.10 o 
  -3  -1  13     1285.29     1274.20     23.60 o 
  -2  -1  13        1.60        3.22      3.83 o 
  -1  -1  13        6.75        4.44      3.98 o 
   0  -1  13        0.53        1.84      4.14 o 
   1  -1  13       34.39       41.09      3.49 o 
   2  -1  13      113.24      129.71      4.54 o 
   3  -1  13       11.57        6.99      4.20 o 
  -8   0  13       19.15       30.65      3.14 o 
  -7   0  13       30.94       44.29      2.13 o 
  -6   0  13      751.94      770.80      8.92 o 
  -5   0  13        0.77        0.42      1.66 o 
  -4   0  13      410.31      395.76      4.65 o 
  -3   0  13      593.38      600.70     10.88 o 
  -2   0  13       22.99       16.70      4.29 o 
  -1   0  13       67.81       77.27      4.52 o 
   0   0  13      179.78      170.96      5.78 o 
   1   0  13      170.29      192.69      5.43 o 
   2   0  13      449.60      439.11      5.72 o 
   3   0  13       28.93       28.98      3.34 o 
  -8   1  13        2.59        4.19      1.57 o 
  -7   1  13       79.81       70.42      2.58 o 
  -6   1  13        5.41        4.40      2.46 o 
  -5   1  13       56.86       58.85      2.92 o 
  -4   1  13      235.12      258.52      6.59 o 
  -3   1  13        1.11       -3.83      6.59 o 
  -2   1  13       16.21       11.20      2.91 o 
  -1   1  13      101.62      105.50      4.15 o 
   0   1  13       17.04       19.98      4.22 o 
   1   1  13       55.15       55.15      4.08 o 
   2   1  13      126.01      136.18      6.36 o 
  -9   2  13      135.58      127.38      3.20 o 
  -8   2  13       45.50       44.49      1.87 o 
  -7   2  13       11.55       10.88      1.48 o 
  -6   2  13        0.23        0.34      1.66 o 
  -5   2  13       25.38       18.85      3.68 o 
  -4   2  13      242.79      248.56     10.42 o 
  -3   2  13       22.10       23.03      2.72 o 
  -2   2  13      477.76      495.26      8.20 o 
  -1   2  13      156.43      158.55      5.55 o 
   0   2  13       42.85       49.02      5.36 o 
   1   2  13        4.66        2.28      3.51 o 
  -8   3  13        2.70        3.09      1.29 o 
  -7   3  13        1.91        2.54      1.60 o 
  -6   3  13      192.12      196.91      5.67 o 
  -5   3  13      576.86      599.78     14.56 o 
  -4   3  13      399.90      374.43      6.70 o 
  -3   3  13       83.65       85.34      7.05 o 
  -2   3  13      110.83      101.21      7.51 o 
  -1   3  13      289.45      307.03      6.13 o 
   0   3  13        3.79        4.05      4.28 o 
  -8   4  13        9.60       12.04      1.50 o 
  -7   4  13       47.24       37.26     15.25 o 
  -6   4  13       66.47       65.28      4.29 o 
  -5   4  13       70.37       84.88      3.23 o 
  -4   4  13       79.16       79.17      5.85 o 
  -3   4  13      115.42      125.24      5.36 o 
  -2   4  13      253.35      253.54      6.72 o 
  -1   4  13       13.60       12.02      3.67 o 
  -8   5  13       73.84       84.44      6.28 o 
  -7   5  13      313.95      320.73      9.96 o 
  -6   5  13       72.74       88.78      3.66 o 
  -5   5  13        9.05        6.99      2.89 o 
  -4   5  13       58.07       71.21      3.56 o 
  -3   5  13       46.32       49.97      3.77 o 
  -2   5  13        0.77       -1.36      3.99 o 
  -6   6  13        0.39        1.07      2.09 o 
  -5   6  13       85.99       94.85      3.71 o 
  -4   6  13        1.00        0.58      3.37 o 
  -1  -8  14        0.37        0.77      7.20 o 
   0  -8  14        5.61        2.68      3.14 o 
   1  -8  14       29.85       34.68      4.44 o 
  -3  -7  14       97.10       88.88      6.28 o 
  -2  -7  14       18.00       23.91      5.06 o 
  -1  -7  14       45.00       49.45      3.95 o 
   0  -7  14        0.00       -1.48      3.74 o 
   1  -7  14      128.22      130.25      4.95 o 
   2  -7  14       97.82      106.40      4.47 o 
  -4  -6  14       13.88       10.73      4.44 o 
  -3  -6  14       16.68       20.38      4.60 o 
  -2  -6  14       26.65       29.82      3.40 o 
  -1  -6  14      117.91      125.12      4.47 o 
   0  -6  14       33.14       26.22      3.45 o 
   1  -6  14       47.98       53.55      6.36 o 
   2  -6  14        3.51        1.00      2.79 o 
   3  -6  14       71.65       68.48      4.04 o 
  -5  -5  14        1.37        2.30      3.68 o 
  -4  -5  14        0.51        0.65      2.49 o 
  -3  -5  14       47.61       52.28      4.98 o 
  -2  -5  14       10.64       12.33      2.97 o 
  -1  -5  14       14.85       13.92      3.08 o 
   0  -5  14        3.87        3.60      2.83 o 
   1  -5  14        0.71        1.68      2.68 o 
   2  -5  14       47.97       52.43     15.17 o 
   3  -5  14       26.96       27.43      5.36 o 
  -6  -4  14        0.23        0.20      2.30 o 
  -5  -4  14       15.23       15.57      2.86 o 
  -4  -4  14        0.73        0.73      2.31 o 
  -3  -4  14        0.94        0.22      2.97 o 
  -2  -4  14        0.01        0.37      3.06 o 
  -1  -4  14       12.71       13.17      3.77 o 
   0  -4  14        1.37        2.25      2.68 o 
   1  -4  14        8.11       12.30      1.71 o 
   2  -4  14        8.43        8.11      1.46 o 
   3  -4  14       71.18       66.38      2.52 o 
  -6  -3  14       42.45       47.54      3.29 o 
  -5  -3  14       17.59       17.20      2.75 o 
  -4  -3  14        0.17        0.46      2.81 o 
  -3  -3  14        0.55       -0.46      2.74 o 
  -2  -3  14      139.24      151.00      4.34 o 
  -1  -3  14       49.68       45.33      4.06 o 
   0  -3  14       87.32       85.42      5.36 o 
   1  -3  14       13.73       13.75      1.59 o 
   2  -3  14        0.01        1.31      2.65 o 
   3  -3  14       19.95       16.42      2.78 o 
  -7  -2  14       36.32       31.14      1.95 o 
  -6  -2  14      542.45      559.38     14.78 o 
  -5  -2  14      151.48      138.15      4.39 o 
  -4  -2  14        9.52        8.81      0.87 o 
  -3  -2  14      203.66      192.10      6.44 o 
  -2  -2  14        8.37        9.96      7.97 o 
  -1  -2  14      169.30      182.82     11.65 o 
   0  -2  14      145.32      147.83      4.90 o 
   1  -2  14       26.26       29.23      2.53 o 
   2  -2  14      348.92      365.10      6.44 o 
   3  -2  14      109.29      102.72      4.30 o 
  -7  -1  14       12.85       10.85      1.65 o 
  -6  -1  14      238.74      224.80      5.63 o 
  -5  -1  14       23.76       23.65      1.88 o 
  -4  -1  14       28.96       30.39      3.74 o 
  -3  -1  14       63.55       66.66      5.67 o 
  -2  -1  14       34.09       41.68      5.21 o 
  -1  -1  14      660.48      746.28     14.10 o 
   0  -1  14      226.75      211.93      7.82 o 
   1  -1  14      212.74      232.06     10.19 o 
   2  -1  14      167.60      170.08      3.95 o 
  -8   0  14       62.39       74.96      2.41 o 
  -7   0  14        4.76        7.99      1.48 o 
  -6   0  14        8.78        6.73      1.76 o 
  -5   0  14       97.66       92.94      2.87 o 
  -4   0  14        0.75        1.23      3.52 o 
  -3   0  14       83.53       95.47      9.50 o 
  -2   0  14       33.54       47.66      5.21 o 
  -1   0  14      343.60      361.95      9.81 o 
   0   0  14        7.47        6.35      3.12 o 
   1   0  14        6.08        6.21      4.39 o 
   2   0  14       16.29       14.74      2.89 o 
  -8   1  14        0.05        1.21      1.47 o 
  -7   1  14       82.51       77.65      2.06 o 
  -6   1  14      328.99      341.04      4.32 o 
  -5   1  14        6.19        9.22      2.16 o 
  -4   1  14      317.68      320.43      8.12 o 
  -3   1  14        0.13        0.46      3.52 o 
  -2   1  14      153.86      169.86      4.80 o 
  -1   1  14       21.70       20.12      7.89 o 
   0   1  14      103.94       83.06      4.32 o 
   1   1  14      138.86      137.03      6.66 o 
  -8   2  14        7.54        6.90      1.70 o 
  -7   2  14       61.17       63.71      3.30 o 
  -6   2  14       46.44       51.52      7.74 o 
  -5   2  14      128.85      124.74      5.52 o 
  -4   2  14       75.30       77.54      5.36 o 
  -3   2  14       28.02       37.02      3.23 o 
  -2   2  14       99.30       98.42      4.25 o 
  -1   2  14       42.49       42.33      5.05 o 
   0   2  14      310.92      310.70      8.04 o 
  -8   3  14        3.52        3.02      1.66 o 
  -7   3  14        3.27        2.95      2.00 o 
  -6   3  14        4.67        0.92      3.06 o 
  -5   3  14        1.43        1.07      3.37 o 
  -4   3  14      124.79      122.48      7.36 o 
  -3   3  14        8.07       10.41      3.05 o 
  -2   3  14        1.21        6.97      3.34 o 
  -1   3  14        0.31        1.64      3.16 o 
  -7   4  14        0.82        1.90      2.22 o 
  -6   4  14        0.03        2.30      3.37 o 
  -5   4  14       94.89      103.36      4.52 o 
  -4   4  14       37.01       32.07      3.85 o 
  -3   4  14       81.54       87.49      4.19 o 
  -2   4  14      143.28      184.37      8.77 o 
  -6   5  14       62.05       82.78      3.82 o 
  -5   5  14       16.12       12.11      3.32 o 
  -4   5  14       37.04       40.17      3.56 o 
  -1  -7  15        0.56        1.13      3.08 o 
   0  -7  15       88.46      104.91      9.81 o 
  -3  -6  15        4.17        5.33      3.18 o 
  -2  -6  15       61.99       53.21      3.99 o 
  -1  -6  15        0.24       -1.38      2.97 o 
   0  -6  15        2.59        5.07      3.16 o 
   1  -6  15        0.32        0.62      2.83 o 
  -4  -5  15        2.00        2.18      4.97 o 
  -3  -5  15        0.43        0.66      3.36 o 
  -2  -5  15       34.10       52.64      4.82 o 
  -1  -5  15       18.35       16.18      4.22 o 
   0  -5  15       27.62       29.50      4.15 o 
   1  -5  15        2.86        3.75      3.59 o 
   2  -5  15        9.50        7.64      3.20 o 
  -5  -4  15        4.58        7.21      3.78 o 
  -4  -4  15       14.76       14.47      5.28 o 
  -3  -4  15       75.47       79.06      4.04 o 
  -2  -4  15      124.24      135.68      4.63 o 
  -1  -4  15        0.80        1.01      2.79 o 
   0  -4  15        0.05        1.04      2.83 o 
   1  -4  15       24.24       27.43      5.36 o 
   2  -4  15       12.36       12.26      5.52 o 
  -6  -3  15        0.06       -1.33      3.02 o 
  -5  -3  15       58.23       56.33      4.56 o 
  -4  -3  15       45.07       45.47     16.47 o 
  -3  -3  15      788.66      788.78     23.98 o 
  -2  -3  15      186.51      177.79      5.00 o 
  -1  -3  15      175.50      159.98     13.26 o 
   0  -3  15      180.50      166.63      9.12 o 
   1  -3  15        1.03        3.80      2.28 o 
   2  -3  15       18.64       17.56      4.44 o 
  -6  -2  15       88.88       91.11      4.57 o 
  -5  -2  15        0.15        0.91      0.86 o 
  -4  -2  15      342.34      325.70     14.18 o 
  -3  -2  15      756.65      729.51     27.72 o 
  -2  -2  15       86.40       89.49      6.44 o 
  -1  -2  15      350.17      368.54     10.42 o 
   0  -2  15       26.90       28.36      4.21 o 
   1  -2  15        0.98        0.17      2.80 o 
  -7  -1  15        5.46        3.07      1.50 o 
  -6  -1  15        0.45       -0.10      1.81 o 
  -5  -1  15        2.64        1.90      1.63 o 
  -4  -1  15      235.20      239.09      6.28 o 
  -3  -1  15       45.57       47.96      5.36 o 
  -2  -1  15       11.88       14.56      8.58 o 
  -1  -1  15       48.12       52.10      6.44 o 
   0  -1  15       11.92       14.86      5.36 o 
   1  -1  15       51.46       42.87      9.12 o 
  -7   0  15        1.74        0.07      1.22 o 
  -6   0  15       14.15       12.11      1.52 o 
  -5   0  15        2.22        2.27      1.36 o 
  -4   0  15      106.75      116.92      6.13 o 
  -3   0  15        0.22        3.98      4.29 o 
  -2   0  15      248.45      241.97      8.28 o 
  -1   0  15      146.88      154.01     12.26 o 
   0   0  15       16.24       20.89      3.67 o 
  -7   1  15       62.11       57.30      2.27 o 
  -6   1  15        4.34        5.86      1.67 o 
  -5   1  15      105.93      132.89      3.13 o 
  -4   1  15      178.40      169.18      6.74 o 
  -3   1  15       45.89       57.31      5.52 o 
  -2   1  15       65.97       47.50      5.82 o 
  -1   1  15      143.30      161.56      5.06 o 
   0   1  15        0.12       -0.11      3.85 o 
  -7   2  15      200.80      231.23      4.28 o 
  -6   2  15       90.00       85.38      3.77 o 
  -5   2  15      178.25      197.07     10.73 o 
  -4   2  15        4.54       -2.15      4.14 o 
  -3   2  15        0.39        1.53      3.30 o 
  -2   2  15       74.26       86.17      9.65 o 
  -1   2  15       23.39       30.12      4.04 o 
  -6   3  15       44.32       46.13      7.82 o 
  -5   3  15      416.96      435.36      9.96 o 
  -4   3  15        0.62       -0.17      2.78 o 
  -3   3  15       28.81       19.74      4.68 o 
  -2   3  15        1.33        1.07      3.88 o 
  -5   4  15      112.90      129.48      4.89 o 
  -3  -5  16       36.61       38.80      5.67 o 
  -2  -5  16       21.15       29.05      5.52 o 
  -1  -5  16        3.58        6.03      5.91 o 
   0  -5  16        1.55        2.71      3.27 o 
  -4  -4  16       51.78       67.05      4.15 o 
  -3  -4  16      100.82      110.27      4.78 o 
  -2  -4  16       53.18       66.25      5.04 o 
  -1  -4  16       53.93       67.32      5.29 o 
   0  -4  16       46.88       40.84      4.98 o 
  -5  -3  16       14.07       15.67      3.16 o 
  -4  -3  16       44.28       35.88      3.64 o 
  -3  -3  16       49.82       39.38      5.21 o 
  -2  -3  16        1.33        3.26      3.74 o 
  -1  -3  16      137.62      152.63     13.64 o 
   0  -3  16      110.84      123.97      7.82 o 
  -5  -2  16        6.51        6.44      2.79 o 
  -4  -2  16        7.89       11.02      3.05 o 
  -3  -2  16        2.26        3.73      2.94 o 
  -2  -2  16        0.03       -1.53      4.75 o 
  -1  -2  16       50.76       46.83      7.28 o 
   0  -2  16       22.87       21.96      2.39 o 
  -6  -1  16       46.77       50.56      3.70 o 
  -5  -1  16        6.85        6.09      2.14 o 
  -4  -1  16       75.39       65.76      1.93 o 
  -3  -1  16        1.92        1.69      4.29 o 
  -2  -1  16       72.61       81.52      6.74 o 
  -1  -1  16       37.24       43.98      6.28 o 
   0  -1  16       89.37       92.24      4.60 o 
  -6   0  16        1.21        0.94      1.35 o 
  -5   0  16        5.58        7.53      1.52 o 
  -4   0  16        0.45       -1.84      4.29 o 
  -3   0  16       14.75       19.31      9.04 o 
  -2   0  16        4.31        4.75      4.90 o 
  -1   0  16        0.06       -1.99      4.75 o 
  -6   1  16        0.15        1.31      1.49 o 
  -5   1  16       16.60       12.74      2.49 o 
  -4   1  16       28.46       27.58      5.21 o 
  -3   1  16       35.53       45.51      5.98 o 
  -2   1  16      126.94      116.00      7.20 o 
  -5   2  16       35.88       44.75      5.82 o 
  -4   2  16       18.12       20.38      5.21 o 
                                                 
